# Supplementary material for: Expression of Concern: miRNA 17 Family Regulates Cisplatin-Resistant and Metastasis by Targeting TGFbetaR2 in NSCLC
Source: PLoS One. 2019 Sep 19;14(9):e0222896. doi: 10.1371/journal.pone.0222896 (PMC6752771; doi:10.1371/journal.pone.0222896)
Supplement: S2 File — (ZIP) [file pone.0222896.s002.zip]

Archive with 34 entries (29 files):
- S2_File/
- S2_File/._Figure 3C and 4A.jpg
- S2_File/Figure 2A/
- S2_File/Figure 2A/._A549
- S2_File/Figure 2A/._A549 DDP
- S2_File/Figure 2A/._Figure 2A.jpg
- S2_File/Figure 2A/A549/
- S2_File/Figure 2A/A549 DDP/
- S2_File/Figure 2A/A549 DDP/._mimics-Con.JPG
- S2_File/Figure 2A/A549 DDP/._miR-17 mimics.JPG
- S2_File/Figure 2A/A549 DDP/._miR-20a mimics.JPG
- S2_File/Figure 2A/A549 DDP/._miR-20b mimics.JPG
- S2_File/Figure 2A/A549 DDP/._untreated.JPG
- S2_File/Figure 2A/A549 DDP/mimics-Con.JPG
- S2_File/Figure 2A/A549 DDP/miR-17 mimics.JPG
- S2_File/Figure 2A/A549 DDP/miR-20a mimics.JPG
- S2_File/Figure 2A/A549 DDP/miR-20b mimics.JPG
- S2_File/Figure 2A/A549 DDP/untreated.JPG
- S2_File/Figure 2A/A549/._inhibitor-Con.JPG
- S2_File/Figure 2A/A549/._miR-17 inhibitor.JPG
- S2_File/Figure 2A/A549/._miR-20a inhibitor.JPG
- S2_File/Figure 2A/A549/._miR-20b inhibitor.JPG
- S2_File/Figure 2A/A549/._untreated.JPG
- S2_File/Figure 2A/A549/inhibitor-Con.JPG
- S2_File/Figure 2A/A549/miR-17 inhibitor.JPG
- S2_File/Figure 2A/A549/miR-20a inhibitor.JPG
- S2_File/Figure 2A/A549/miR-20b inhibitor.JPG
- S2_File/Figure 2A/A549/untreated.JPG
- S2_File/Figure 2A/Figure 2A.jpg
- S2_File/Figure 3C and 4A/
- S2_File/Figure 3C and 4A/3C and 4A Control.jpeg
- S2_File/Figure 3C and 4A/3C MRNA.xls
- S2_File/Figure 3C and 4A/3C.jpg
- S2_File/Figure 3C and 4A/4A.jpeg
