# Supplementary material for: Expression of Concern: miRNA 17 Family Regulates Cisplatin-Resistant and Metastasis by Targeting TGFbetaR2 in NSCLC
Source: PLoS One. 2019 Sep 19;14(9):e0222896. doi: 10.1371/journal.pone.0222896 (PMC6752771; doi:10.1371/journal.pone.0222896)
Supplement: S2 File — (ZIP) [file pone.0222896.s002.zip › S2_File/Figure 3C and 4A/3C MRNA.xls]

## Sheet: Sample Setup
Block Type	Fast 96-Well Block (0.1mL)
Calibration Background is expired	Yes
Calibration Background performed on	2012-06-07 15:50:38 PM CST
Calibration FAM is expired	Yes
Calibration FAM performed on	2012-06-07 16:58:00 PM CST
Calibration NED is expired	Yes
Calibration NED performed on	2012-06-07 16:22:12 PM CST
Calibration ROI is expired	Yes
Calibration ROI performed on	2012-06-07 15:38:36 PM CST
Calibration ROX is expired	Yes
Calibration ROX performed on	2012-06-07 16:45:28 PM CST
Calibration SYBR is expired	Yes
Calibration SYBR performed on	2012-06-07 16:33:01 PM CST
Calibration TAMRA is expired	Yes
Calibration TAMRA performed on	2012-06-07 17:08:15 PM CST
Calibration Uniformity is expired	Yes
Calibration Uniformity performed on	2012-06-07 16:00:13 PM CST
Calibration VIC is expired	Yes
Calibration VIC performed on	2012-06-07 16:12:21 PM CST
Chemistry	SYBR_GREEN
Experiment Barcode
Experiment Comments
Experiment File Name	I:\New Folder\2013-05-01 jzy TGFBR2.eds
Experiment Name	2013-05-01 jzy
Experiment Run End Time	2013-05-02 11:06:22 AM CST
Experiment Type	Comparative Cт (ΔΔCт)
Experiment User Name
Instrument Name	278880748
Instrument Serial Number	278880748
Instrument Type	ViiA 7
Passive Reference	ROX
Quantification Cycle Method	Ct
Signal Smoothing On	false
Stage/ Cycle where Analysis is performed	Stage 2, Step 2
Well	Well Position	Sample Name	Sample Color	Biogroup Name	Biogroup Color	Target Name	Target Color	Task	Reporter	Quencher	Quantity	Comments
1	A1	DDP B	RGB(176,23,31)			DDP actin	RGB(176,23,31)	UNKNOWN	SYBR	None
2	A2	DDP B	RGB(176,23,31)			DDP actin	RGB(176,23,31)	UNKNOWN	SYBR	None
3	A3	DDP B	RGB(176,23,31)			DDP actin	RGB(176,23,31)	UNKNOWN	SYBR	None
4	A4	DDP B	RGB(176,23,31)			DDP TGFBR2	RGB(0,0,255)	UNKNOWN	SYBR	None
5	A5	DDP B	RGB(176,23,31)			DDP TGFBR2	RGB(0,0,255)	UNKNOWN	SYBR	None
6	A6	DDP B	RGB(176,23,31)			DDP TGFBR2	RGB(0,0,255)	UNKNOWN	SYBR	None
7	A7	A549 B	RGB(238,121,66)			A549 actin	RGB(0,139,69)	UNKNOWN	SYBR	None
8	A8	A549 B	RGB(238,121,66)			A549 actin	RGB(0,139,69)	UNKNOWN	SYBR	None
9	A9	A549 B	RGB(238,121,66)			A549 actin	RGB(0,139,69)	UNKNOWN	SYBR	None
10	A10	A549 B	RGB(238,121,66)			A549 TGFBR2	RGB(238,238,0)	UNKNOWN	SYBR	None
11	A11	A549 B	RGB(238,121,66)			A549 TGFBR2	RGB(238,238,0)	UNKNOWN	SYBR	None
12	A12	A549 B	RGB(238,121,66)			A549 TGFBR2	RGB(238,238,0)	UNKNOWN	SYBR	None
13	B1	DDP NC	RGB(0,0,255)			DDP actin	RGB(176,23,31)	UNKNOWN	SYBR	None
14	B2	DDP NC	RGB(0,0,255)			DDP actin	RGB(176,23,31)	UNKNOWN	SYBR	None
15	B3	DDP NC	RGB(0,0,255)			DDP actin	RGB(176,23,31)	UNKNOWN	SYBR	None
16	B4	DDP NC	RGB(0,0,255)			DDP TGFBR2	RGB(0,0,255)	UNKNOWN	SYBR	None
17	B5	DDP NC	RGB(0,0,255)			DDP TGFBR2	RGB(0,0,255)	UNKNOWN	SYBR	None
18	B6	DDP NC	RGB(0,0,255)			DDP TGFBR2	RGB(0,0,255)	UNKNOWN	SYBR	None
19	B7	A549 NC	RGB(142,56,142)			A549 actin	RGB(0,139,69)	UNKNOWN	SYBR	None
20	B8	A549 NC	RGB(142,56,142)			A549 actin	RGB(0,139,69)	UNKNOWN	SYBR	None
21	B9	A549 NC	RGB(142,56,142)			A549 actin	RGB(0,139,69)	UNKNOWN	SYBR	None
22	B10	A549 NC	RGB(142,56,142)			A549 TGFBR2	RGB(238,238,0)	UNKNOWN	SYBR	None
23	B11	A549 NC	RGB(142,56,142)			A549 TGFBR2	RGB(238,238,0)	UNKNOWN	SYBR	None
24	B12	A549 NC	RGB(142,56,142)			A549 TGFBR2	RGB(238,238,0)	UNKNOWN	SYBR	None
25	C1	DDP 17	RGB(0,139,69)			DDP actin	RGB(176,23,31)	UNKNOWN	SYBR	None
26	C2	DDP 17	RGB(0,139,69)			DDP actin	RGB(176,23,31)	UNKNOWN	SYBR	None
27	C3	DDP 17	RGB(0,139,69)			DDP actin	RGB(176,23,31)	UNKNOWN	SYBR	None
28	C4	DDP 17	RGB(0,139,69)			DDP TGFBR2	RGB(0,0,255)	UNKNOWN	SYBR	None
29	C5	DDP 17	RGB(0,139,69)			DDP TGFBR2	RGB(0,0,255)	UNKNOWN	SYBR	None
30	C6	DDP 17	RGB(0,139,69)			DDP TGFBR2	RGB(0,0,255)	UNKNOWN	SYBR	None
31	C7	A549 17	RGB(198,113,113)			A549 actin	RGB(0,139,69)	UNKNOWN	SYBR	None
32	C8	A549 17	RGB(198,113,113)			A549 actin	RGB(0,139,69)	UNKNOWN	SYBR	None
33	C9	A549 17	RGB(198,113,113)			A549 actin	RGB(0,139,69)	UNKNOWN	SYBR	None
34	C10	A549 17	RGB(198,113,113)			A549 TGFBR2	RGB(238,238,0)	UNKNOWN	SYBR	None
35	C11	A549 17	RGB(198,113,113)			A549 TGFBR2	RGB(238,238,0)	UNKNOWN	SYBR	None
36	C12	A549 17	RGB(198,113,113)			A549 TGFBR2	RGB(238,238,0)	UNKNOWN	SYBR	None
37	D1	DDP 20A	RGB(238,238,0)			DDP actin	RGB(176,23,31)	UNKNOWN	SYBR	None
38	D2	DDP 20A	RGB(238,238,0)			DDP actin	RGB(176,23,31)	UNKNOWN	SYBR	None
39	D3	DDP 20A	RGB(238,238,0)			DDP actin	RGB(176,23,31)	UNKNOWN	SYBR	None
40	D4	DDP 20A	RGB(238,238,0)			DDP TGFBR2	RGB(0,0,255)	UNKNOWN	SYBR	None
41	D5	DDP 20A	RGB(238,238,0)			DDP TGFBR2	RGB(0,0,255)	UNKNOWN	SYBR	None
42	D6	DDP 20A	RGB(238,238,0)			DDP TGFBR2	RGB(0,0,255)	UNKNOWN	SYBR	None
43	D7	A549 20A	RGB(0,245,255)			A549 actin	RGB(0,139,69)	UNKNOWN	SYBR	None
44	D8	A549 20A	RGB(0,245,255)			A549 actin	RGB(0,139,69)	UNKNOWN	SYBR	None
45	D9	A549 20A	RGB(0,245,255)			A549 actin	RGB(0,139,69)	UNKNOWN	SYBR	None
46	D10	A549 20A	RGB(0,245,255)			A549 TGFBR2	RGB(238,238,0)	UNKNOWN	SYBR	None
47	D11	A549 20A	RGB(0,245,255)			A549 TGFBR2	RGB(238,238,0)	UNKNOWN	SYBR	None
48	D12	A549 20A	RGB(0,245,255)			A549 TGFBR2	RGB(238,238,0)	UNKNOWN	SYBR	None
49	E1	DDP 20B	RGB(139,137,112)			DDP actin	RGB(176,23,31)	UNKNOWN	SYBR	None
50	E2	DDP 20B	RGB(139,137,112)			DDP actin	RGB(176,23,31)	UNKNOWN	SYBR	None
51	E3	DDP 20B	RGB(139,137,112)			DDP actin	RGB(176,23,31)	UNKNOWN	SYBR	None
52	E4	DDP 20B	RGB(139,137,112)			DDP TGFBR2	RGB(0,0,255)	UNKNOWN	SYBR	None
53	E5	DDP 20B	RGB(139,137,112)			DDP TGFBR2	RGB(0,0,255)	UNKNOWN	SYBR	None
54	E6	DDP 20B	RGB(139,137,112)			DDP TGFBR2	RGB(0,0,255)	UNKNOWN	SYBR	None
55	E7	A549 20B	RGB(238,220,130)			A549 actin	RGB(0,139,69)	UNKNOWN	SYBR	None
56	E8	A549 20B	RGB(238,220,130)			A549 actin	RGB(0,139,69)	UNKNOWN	SYBR	None
57	E9	A549 20B	RGB(238,220,130)			A549 actin	RGB(0,139,69)	UNKNOWN	SYBR	None
58	E10	A549 20B	RGB(238,220,130)			A549 TGFBR2	RGB(238,238,0)	UNKNOWN	SYBR	None
59	E11	A549 20B	RGB(238,220,130)			A549 TGFBR2	RGB(238,238,0)	UNKNOWN	SYBR	None
60	E12	A549 20B	RGB(238,220,130)			A549 TGFBR2	RGB(238,238,0)	UNKNOWN	SYBR	None
61	F1
62	F2
63	F3
64	F4
65	F5
66	F6
67	F7
68	F8
69	F9
70	F10
71	F11
72	F12
73	G1
74	G2
75	G3
76	G4
77	G5
78	G6
79	G7
80	G8
81	G9
82	G10
83	G11
84	G12
85	H1
86	H2
87	H3
88	H4
89	H5
90	H6
91	H7
92	H8
93	H9
94	H10
95	H11
96	H12

## Sheet: Amplification Data
Block Type	Fast 96-Well Block (0.1mL)
Calibration Background is expired	Yes
Calibration Background performed on	2012-06-07 15:50:38 PM CST
Calibration FAM is expired	Yes
Calibration FAM performed on	2012-06-07 16:58:00 PM CST
Calibration NED is expired	Yes
Calibration NED performed on	2012-06-07 16:22:12 PM CST
Calibration ROI is expired	Yes
Calibration ROI performed on	2012-06-07 15:38:36 PM CST
Calibration ROX is expired	Yes
Calibration ROX performed on	2012-06-07 16:45:28 PM CST
Calibration SYBR is expired	Yes
Calibration SYBR performed on	2012-06-07 16:33:01 PM CST
Calibration TAMRA is expired	Yes
Calibration TAMRA performed on	2012-06-07 17:08:15 PM CST
Calibration Uniformity is expired	Yes
Calibration Uniformity performed on	2012-06-07 16:00:13 PM CST
Calibration VIC is expired	Yes
Calibration VIC performed on	2012-06-07 16:12:21 PM CST
Chemistry	SYBR_GREEN
Experiment Barcode
Experiment Comments
Experiment File Name	I:\New Folder\2013-05-01 jzy TGFBR2.eds
Experiment Name	2013-05-01 jzy
Experiment Run End Time	2013-05-02 11:06:22 AM CST
Experiment Type	Comparative Cт (ΔΔCт)
Experiment User Name
Instrument Name	278880748
Instrument Serial Number	278880748
Instrument Type	ViiA 7
Passive Reference	ROX
Quantification Cycle Method	Ct
Signal Smoothing On	false
Stage/ Cycle where Analysis is performed	Stage 2, Step 2
Well	Cycle	Target Name	Rn	Delta Rn
1	1	DDP actin	-0.0216662	0.00263546
1	2	DDP actin	-0.0212703	0.00106842
1	3	DDP actin	-0.0206137	-0.000237888
1	4	DDP actin	-0.0180969	0.000315936
1	5	DDP actin	-0.016316	0.000133886
1	6	DDP actin	-0.0143683	0.000118711
1	7	DDP actin	-0.0132374	-0.000713381
1	8	DDP actin	-0.0101783	0.000382736
1	9	DDP actin	-0.00354214	0.00505601
1	10	DDP actin	0.00734459	0.0139798
1	11	DDP actin	0.029187	0.0338593
1	12	DDP actin	0.0635985	0.0663078
1	13	DDP actin	0.120042	0.120789
1	14	DDP actin	0.200995	0.199778
1	15	DDP actin	0.293271	0.290091
1	16	DDP actin	0.381707	0.376564
1	17	DDP actin	0.447667	0.440561
1	18	DDP actin	0.486443	0.477375
1	19	DDP actin	0.507058	0.496027
1	20	DDP actin	0.522145	0.509151
1	21	DDP actin	0.535133	0.520176
1	22	DDP actin	0.546653	0.529733
1	23	DDP actin	0.553931	0.535048
1	24	DDP actin	0.560234	0.539388
1	25	DDP actin	0.564224	0.541415
1	26	DDP actin	0.568348	0.543577
1	27	DDP actin	0.572948	0.546213
1	28	DDP actin	0.574507	0.54581
1	29	DDP actin	0.577509	0.546848
1	30	DDP actin	0.579597	0.546973
1	31	DDP actin	0.581056	0.546469
1	32	DDP actin	0.586192	0.549642
1	33	DDP actin	0.586719	0.548207
1	34	DDP actin	0.587588	0.547113
1	35	DDP actin	0.588113	0.545675
1	36	DDP actin	0.587996	0.543595
1	37	DDP actin	0.587689	0.541325
1	38	DDP actin	0.589441	0.541114
1	39	DDP actin	0.589666	0.539376
1	40	DDP actin	0.587752	0.535499
2	1	DDP actin	-0.0156411	0.00202315
2	2	DDP actin	-0.0128063	0.00270419
2	3	DDP actin	-0.01126	0.0020967
2	4	DDP actin	-0.0113866	-0.000183648
2	5	DDP actin	-0.0111664	-0.00211722
2	6	DDP actin	-0.00857524	-0.00167982
2	7	DDP actin	-0.00477925	-3.76087e-05
2	8	DDP actin	-0.000666271	0.00192159
2	9	DDP actin	0.00482114	0.00525523
2	10	DDP actin	0.019243	0.0175233
2	11	DDP actin	0.0457205	0.041847
2	12	DDP actin	0.0835771	0.0775499
2	13	DDP actin	0.147572	0.139391
2	14	DDP actin	0.239248	0.228913
2	15	DDP actin	0.346942	0.334454
2	16	DDP actin	0.450723	0.43608
2	17	DDP actin	0.52981	0.513013
2	18	DDP actin	0.573995	0.555045
2	19	DDP actin	0.595329	0.574226
2	20	DDP actin	0.610039	0.586782
2	21	DDP actin	0.622381	0.59697
2	22	DDP actin	0.634994	0.607429
2	23	DDP actin	0.6435	0.613781
2	24	DDP actin	0.652286	0.620414
2	25	DDP actin	0.655714	0.621688
2	26	DDP actin	0.66154	0.62536
2	27	DDP actin	0.666604	0.628271
2	28	DDP actin	0.668803	0.628315
2	29	DDP actin	0.669935	0.627294
2	30	DDP actin	0.670859	0.626064
2	31	DDP actin	0.671683	0.624734
2	32	DDP actin	0.671996	0.622893
2	33	DDP actin	0.675683	0.624426
2	34	DDP actin	0.678705	0.625294
2	35	DDP actin	0.679881	0.624317
2	36	DDP actin	0.678086	0.620368
2	37	DDP actin	0.679478	0.619606
2	38	DDP actin	0.677992	0.615966
2	39	DDP actin	0.680265	0.616086
2	40	DDP actin	0.680506	0.614173
3	1	DDP actin	-0.0128982	-0.0010679
3	2	DDP actin	-0.010259	-0.000781589
3	3	DDP actin	-0.00641537	0.000709112
3	4	DDP actin	-0.00458044	0.00019112
3	5	DDP actin	-0.0034116	-0.000992948
3	6	DDP actin	-0.000548007	-0.000482273
3	7	DDP actin	0.00192053	-0.000366652
3	8	DDP actin	0.00558174	0.000941641
3	9	DDP actin	0.0126098	0.00561681
3	10	DDP actin	0.027246	0.0179
3	11	DDP actin	0.0510907	0.0393918
3	12	DDP actin	0.095242	0.0811903
3	13	DDP actin	0.168394	0.151989
3	14	DDP actin	0.273485	0.254727
3	15	DDP actin	0.392372	0.371262
3	16	DDP actin	0.507893	0.484429
3	17	DDP actin	0.594148	0.568331
3	18	DDP actin	0.640881	0.612712
3	19	DDP actin	0.667541	0.637018
3	20	DDP actin	0.685308	0.652433
3	21	DDP actin	0.703908	0.66868
3	22	DDP actin	0.719366	0.681785
3	23	DDP actin	0.729681	0.689748
3	24	DDP actin	0.736546	0.694259
3	25	DDP actin	0.741335	0.696695
3	26	DDP actin	0.747514	0.700521
3	27	DDP actin	0.753081	0.703736
3	28	DDP actin	0.75375	0.702051
3	29	DDP actin	0.757198	0.703147
3	30	DDP actin	0.760061	0.703657
3	31	DDP actin	0.758622	0.699865
3	32	DDP actin	0.761755	0.700644
3	33	DDP actin	0.763667	0.700204
3	34	DDP actin	0.763884	0.698068
3	35	DDP actin	0.76191	0.693741
3	36	DDP actin	0.762745	0.692223
3	37	DDP actin	0.763822	0.690947
3	38	DDP actin	0.763308	0.688081
3	39	DDP actin	0.763828	0.686248
3	40	DDP actin	0.761482	0.681548
4	1	DDP TGFBR2	0.0354316	-0.0016887
4	2	DDP TGFBR2	0.0362263	-0.00137946
4	3	DDP TGFBR2	0.037415	-0.000676083
4	4	DDP TGFBR2	0.0378596	-0.000716916
4	5	DDP TGFBR2	0.0395164	0.000454475
4	6	DDP TGFBR2	0.0399944	0.000447069
4	7	DDP TGFBR2	0.041007	0.000974179
4	8	DDP TGFBR2	0.0405737	5.54668e-05
4	9	DDP TGFBR2	0.0404379	-0.00056577
4	10	DDP TGFBR2	0.0416324	0.000143391
4	11	DDP TGFBR2	0.0418829	-9.15147e-05
4	12	DDP TGFBR2	0.0429363	0.000476435
4	13	DDP TGFBR2	0.0436257	0.000680395
4	14	DDP TGFBR2	0.0429333	-0.000497378
4	15	DDP TGFBR2	0.0432324	-0.00068375
4	16	DDP TGFBR2	0.0491898	0.00478822
4	17	DDP TGFBR2	0.0615433	0.0166563
4	18	DDP TGFBR2	0.0765135	0.0311412
4	19	DDP TGFBR2	0.11439	0.0685319
4	20	DDP TGFBR2	0.178856	0.132513
4	21	DDP TGFBR2	0.273201	0.226372
4	22	DDP TGFBR2	0.392298	0.344984
4	23	DDP TGFBR2	0.508929	0.46113
4	24	DDP TGFBR2	0.592214	0.543929
4	25	DDP TGFBR2	0.644122	0.595352
4	26	DDP TGFBR2	0.679509	0.630254
4	27	DDP TGFBR2	0.704225	0.654483
4	28	DDP TGFBR2	0.722044	0.671818
4	29	DDP TGFBR2	0.734916	0.684204
4	30	DDP TGFBR2	0.744455	0.693258
4	31	DDP TGFBR2	0.754457	0.702775
4	32	DDP TGFBR2	0.762533	0.710365
4	33	DDP TGFBR2	0.77061	0.717956
4	34	DDP TGFBR2	0.777915	0.724776
4	35	DDP TGFBR2	0.778801	0.725176
4	36	DDP TGFBR2	0.782369	0.728259
4	37	DDP TGFBR2	0.783845	0.72925
4	38	DDP TGFBR2	0.785625	0.730544
4	39	DDP TGFBR2	0.785414	0.729848
4	40	DDP TGFBR2	0.78969	0.733638
5	1	DDP TGFBR2	0.0460708	0.000914396
5	2	DDP TGFBR2	0.0471057	0.00126911
5	3	DDP TGFBR2	0.0479462	0.00142949
5	4	DDP TGFBR2	0.0477531	0.000556176
5	5	DDP TGFBR2	0.0473597	-0.000517298
5	6	DDP TGFBR2	0.0478794	-0.000677796
5	7	DDP TGFBR2	0.0502677	0.0010303
5	8	DDP TGFBR2	0.0487267	-0.0011908
5	9	DDP TGFBR2	0.0487768	-0.00182089
5	10	DDP TGFBR2	0.051865	0.000587155
5	11	DDP TGFBR2	0.0521717	0.00021372
5	12	DDP TGFBR2	0.0515478	-0.0010904
5	13	DDP TGFBR2	0.0519453	-0.00137305
5	14	DDP TGFBR2	0.055245	0.00124651
5	15	DDP TGFBR2	0.0562855	0.00160688
5	16	DDP TGFBR2	0.0601142	0.00475537
5	17	DDP TGFBR2	0.0698821	0.0138431
5	18	DDP TGFBR2	0.0897373	0.0330182
5	19	DDP TGFBR2	0.127985	0.0705856
5	20	DDP TGFBR2	0.190162	0.132083
5	21	DDP TGFBR2	0.286614	0.227855
5	22	DDP TGFBR2	0.410348	0.350908
5	23	DDP TGFBR2	0.53221	0.47209
5	24	DDP TGFBR2	0.620317	0.559516
5	25	DDP TGFBR2	0.676746	0.615266
5	26	DDP TGFBR2	0.713564	0.651404
5	27	DDP TGFBR2	0.738011	0.675171
5	28	DDP TGFBR2	0.755898	0.692378
5	29	DDP TGFBR2	0.773549	0.709348
5	30	DDP TGFBR2	0.785118	0.720237
5	31	DDP TGFBR2	0.792269	0.726708
5	32	DDP TGFBR2	0.798524	0.732283
5	33	DDP TGFBR2	0.809827	0.742906
5	34	DDP TGFBR2	0.81376	0.746158
5	35	DDP TGFBR2	0.816621	0.748339
5	36	DDP TGFBR2	0.819477	0.750515
5	37	DDP TGFBR2	0.821445	0.751803
5	38	DDP TGFBR2	0.824637	0.754315
5	39	DDP TGFBR2	0.8279	0.756897
5	40	DDP TGFBR2	0.825918	0.754236
6	1	DDP TGFBR2	0.0486045	-0.00539615
6	2	DDP TGFBR2	0.0504135	-0.00397811
6	3	DDP TGFBR2	0.0539128	-0.000869825
6	4	DDP TGFBR2	0.0558153	0.000641658
6	5	DDP TGFBR2	0.0557095	0.000144859
6	6	DDP TGFBR2	0.0547107	-0.00124491
6	7	DDP TGFBR2	0.0550276	-0.00131899
6	8	DDP TGFBR2	0.0583193	0.00158175
6	9	DDP TGFBR2	0.058791	0.00166237
6	10	DDP TGFBR2	0.0582656	0.000746034
6	11	DDP TGFBR2	0.0583832	0.000472589
6	12	DDP TGFBR2	0.0582062	-9.53627e-05
6	13	DDP TGFBR2	0.057719	-0.000973542
6	14	DDP TGFBR2	0.0583369	-0.000746629
6	15	DDP TGFBR2	0.0636245	0.00415002
6	16	DDP TGFBR2	0.0695901	0.00972459
6	17	DDP TGFBR2	0.0811906	0.0209341
6	18	DDP TGFBR2	0.101725	0.0410778
6	19	DDP TGFBR2	0.139638	0.0785994
6	20	DDP TGFBR2	0.207169	0.14574
6	21	DDP TGFBR2	0.305325	0.243505
6	22	DDP TGFBR2	0.436189	0.373977
6	23	DDP TGFBR2	0.562574	0.499971
6	24	DDP TGFBR2	0.658084	0.59509
6	25	DDP TGFBR2	0.715034	0.651649
6	26	DDP TGFBR2	0.75316	0.689384
6	27	DDP TGFBR2	0.778408	0.714241
6	28	DDP TGFBR2	0.800539	0.735982
6	29	DDP TGFBR2	0.812527	0.747579
6	30	DDP TGFBR2	0.826957	0.761618
6	31	DDP TGFBR2	0.838584	0.772853
6	32	DDP TGFBR2	0.843364	0.777242
6	33	DDP TGFBR2	0.847944	0.781431
6	34	DDP TGFBR2	0.854207	0.787304
6	35	DDP TGFBR2	0.86119	0.793896
6	36	DDP TGFBR2	0.867274	0.799589
6	37	DDP TGFBR2	0.866235	0.798159
6	38	DDP TGFBR2	0.867488	0.799021
6	39	DDP TGFBR2	0.869654	0.800796
6	40	DDP TGFBR2	0.871001	0.801751
7	1	A549 actin	-0.0384348	-0.00125753
7	2	A549 actin	-0.037222	-0.00171274
7	3	A549 actin	-0.034011	-0.000169805
7	4	A549 actin	-0.0320878	8.54373e-05
7	5	A549 actin	-0.0303414	0.000163794
7	6	A549 actin	-0.0287419	9.53212e-05
7	7	A549 actin	-0.0273439	-0.000174747
7	8	A549 actin	-0.0204717	0.00502949
7	9	A549 actin	-0.0122638	0.0115693
7	10	A549 actin	0.00401242	0.0261775
7	11	A549 actin	0.031564	0.0520611
7	12	A549 actin	0.0864184	0.105247
7	13	A549 actin	0.175272	0.192433
7	14	A549 actin	0.300914	0.316407
7	15	A549 actin	0.455029	0.468854
7	16	A549 actin	0.609295	0.621452
7	17	A549 actin	0.729627	0.740116
7	18	A549 actin	0.795003	0.803824
7	19	A549 actin	0.832413	0.839566
7	20	A549 actin	0.859171	0.864656
7	21	A549 actin	0.880221	0.884038
7	22	A549 actin	0.897634	0.899783
7	23	A549 actin	0.909753	0.910234
7	24	A549 actin	0.922416	0.921229
7	25	A549 actin	0.925174	0.922319
7	26	A549 actin	0.928674	0.924151
7	27	A549 actin	0.931903	0.925712
7	28	A549 actin	0.936318	0.928459
7	29	A549 actin	0.935483	0.925956
7	30	A549 actin	0.937961	0.926766
7	31	A549 actin	0.944063	0.9312
7	32	A549 actin	0.945666	0.931135
7	33	A549 actin	0.945747	0.929548
7	34	A549 actin	0.949506	0.931639
7	35	A549 actin	0.950076	0.930541
7	36	A549 actin	0.952238	0.931034
7	37	A549 actin	0.950343	0.927472
7	38	A549 actin	0.946572	0.922033
7	39	A549 actin	0.947724	0.921517
7	40	A549 actin	0.947992	0.920117
8	1	A549 actin	-0.0201133	0.00279845
8	2	A549 actin	-0.0169148	0.00364424
8	3	A549 actin	-0.0157597	0.00244658
8	4	A549 actin	-0.0158474	6.16611e-06
8	5	A549 actin	-0.0158075	-0.00230667
8	6	A549 actin	-0.0135707	-0.00242264
8	7	A549 actin	-0.00928763	-0.000492301
8	8	A549 actin	-0.00367373	0.00276886
8	9	A549 actin	0.00501695	0.0091068
8	10	A549 actin	0.0215619	0.023299
8	11	A549 actin	0.0480903	0.0474746
8	12	A549 actin	0.0947692	0.0918009
8	13	A549 actin	0.171056	0.165735
8	14	A549 actin	0.283665	0.275991
8	15	A549 actin	0.421079	0.411053
8	16	A549 actin	0.555033	0.542654
8	17	A549 actin	0.658119	0.643387
8	18	A549 actin	0.729316	0.712231
8	19	A549 actin	0.775633	0.756195
8	20	A549 actin	0.808668	0.786878
8	21	A549 actin	0.83585	0.811707
8	22	A549 actin	0.855384	0.828888
8	23	A549 actin	0.8699	0.841052
8	24	A549 actin	0.877514	0.846313
8	25	A549 actin	0.885419	0.851865
8	26	A549 actin	0.895084	0.859177
8	27	A549 actin	0.903755	0.865495
8	28	A549 actin	0.906114	0.865502
8	29	A549 actin	0.909208	0.866243
8	30	A549 actin	0.915742	0.870424
8	31	A549 actin	0.914815	0.867145
8	32	A549 actin	0.9169	0.866877
8	33	A549 actin	0.920482	0.868106
8	34	A549 actin	0.922845	0.868116
8	35	A549 actin	0.925571	0.868489
8	36	A549 actin	0.924676	0.865242
8	37	A549 actin	0.926649	0.864862
8	38	A549 actin	0.926795	0.862655
8	39	A549 actin	0.924909	0.858416
8	40	A549 actin	0.92204	0.853195
9	1	A549 actin	-0.0633023	0.00202551
9	2	A549 actin	-0.0599823	0.00254683
9	3	A549 actin	-0.0581408	0.00158961
9	4	A549 actin	-0.0567541	0.000177567
9	5	A549 actin	-0.0556796	-0.00154661
9	6	A549 actin	-0.0530166	-0.00168232
9	7	A549 actin	-0.0491894	-0.000653831
9	8	A549 actin	-0.0436213	0.00211559
9	9	A549 actin	-0.0366071	0.00633106
9	10	A549 actin	-0.0174589	0.0226805
9	11	A549 actin	0.0141963	0.051537
9	12	A549 actin	0.0692398	0.103782
9	13	A549 actin	0.156274	0.188017
9	14	A549 actin	0.285704	0.314649
9	15	A549 actin	0.444811	0.470957
9	16	A549 actin	0.593778	0.617125
9	17	A549 actin	0.710094	0.730642
9	18	A549 actin	0.775477	0.793227
9	19	A549 actin	0.8107	0.825651
9	20	A549 actin	0.831028	0.84318
9	21	A549 actin	0.851718	0.861072
9	22	A549 actin	0.870662	0.877217
9	23	A549 actin	0.880706	0.884462
9	24	A549 actin	0.885919	0.886877
9	25	A549 actin	0.89496	0.893118
9	26	A549 actin	0.900405	0.895765
9	27	A549 actin	0.902003	0.894565
9	28	A549 actin	0.906715	0.896477
9	29	A549 actin	0.906427	0.893391
9	30	A549 actin	0.906059	0.890225
9	31	A549 actin	0.908444	0.88981
9	32	A549 actin	0.910128	0.888696
9	33	A549 actin	0.91171	0.887479
9	34	A549 actin	0.91173	0.8847
9	35	A549 actin	0.911379	0.88155
9	36	A549 actin	0.911317	0.87869
9	37	A549 actin	0.908416	0.872991
9	38	A549 actin	0.908586	0.870361
9	39	A549 actin	0.905718	0.864694
9	40	A549 actin	0.905112	0.86129
10	1	A549 TGFBR2	0.020047	-0.00292254
10	2	A549 TGFBR2	0.0212305	-0.00178633
10	3	A549 TGFBR2	0.0236849	0.000620852
10	4	A549 TGFBR2	0.0249711	0.00185973
10	5	A549 TGFBR2	0.0251368	0.00197818
10	6	A549 TGFBR2	0.024943	0.00173719
10	7	A549 TGFBR2	0.0241254	0.000872307
10	8	A549 TGFBR2	0.0219584	-0.001342
10	9	A549 TGFBR2	0.0202762	-0.00307139
10	10	A549 TGFBR2	0.0205297	-0.00286517
10	11	A549 TGFBR2	0.0228599	-0.000582177
10	12	A549 TGFBR2	0.021342	-0.00214737
10	13	A549 TGFBR2	0.020888	-0.00264859
10	14	A549 TGFBR2	0.0220892	-0.00149464
10	15	A549 TGFBR2	0.0232505	-0.000380638
10	16	A549 TGFBR2	0.0260143	0.00233598
10	17	A549 TGFBR2	0.0288533	0.00512773
10	18	A549 TGFBR2	0.0356275	0.0118546
10	19	A549 TGFBR2	0.0437754	0.0199552
10	20	A549 TGFBR2	0.0668857	0.0430184
10	21	A549 TGFBR2	0.112849	0.0889347
10	22	A549 TGFBR2	0.191262	0.1673
10	23	A549 TGFBR2	0.300395	0.276386
10	24	A549 TGFBR2	0.433724	0.409668
10	25	A549 TGFBR2	0.554975	0.530871
10	26	A549 TGFBR2	0.63768	0.613529
10	27	A549 TGFBR2	0.686846	0.662648
10	28	A549 TGFBR2	0.72167	0.697424
10	29	A549 TGFBR2	0.74328	0.718988
10	30	A549 TGFBR2	0.762568	0.738228
10	31	A549 TGFBR2	0.777843	0.753456
10	32	A549 TGFBR2	0.784946	0.760511
10	33	A549 TGFBR2	0.795121	0.77064
10	34	A549 TGFBR2	0.805636	0.781107
10	35	A549 TGFBR2	0.807474	0.782898
10	36	A549 TGFBR2	0.809357	0.784733
10	37	A549 TGFBR2	0.812817	0.788146
10	38	A549 TGFBR2	0.816503	0.791785
10	39	A549 TGFBR2	0.82193	0.797165
10	40	A549 TGFBR2	0.825507	0.800694
11	1	A549 TGFBR2	-0.0196313	-0.00311726
11	2	A549 TGFBR2	-0.018275	-0.00190892
11	3	A549 TGFBR2	-0.0172994	-0.00108128
11	4	A549 TGFBR2	-0.0174214	-0.00135123
11	5	A549 TGFBR2	-0.0167047	-0.000782519
11	6	A549 TGFBR2	-0.0130529	0.00272129
11	7	A549 TGFBR2	-0.0140898	0.00153644
11	8	A549 TGFBR2	-0.0146607	0.000817519
11	9	A549 TGFBR2	-0.0137231	0.0016072
11	10	A549 TGFBR2	-0.0143515	0.00083082
11	11	A549 TGFBR2	-0.0152934	-0.0002591
11	12	A549 TGFBR2	-0.0156841	-0.000797731
11	13	A549 TGFBR2	-0.0158824	-0.00114397
11	14	A549 TGFBR2	-0.0181596	-0.00356921
11	15	A549 TGFBR2	-0.0184233	-0.00398086
11	16	A549 TGFBR2	-0.0147415	-0.000447041
11	17	A549 TGFBR2	-0.00824684	0.00589966
11	18	A549 TGFBR2	-0.00518213	0.0088164
11	19	A549 TGFBR2	0.00641231	0.0202629
11	20	A549 TGFBR2	0.0289451	0.0426477
11	21	A549 TGFBR2	0.0756752	0.0892299
11	22	A549 TGFBR2	0.14748	0.160887
11	23	A549 TGFBR2	0.257552	0.27081
11	24	A549 TGFBR2	0.392063	0.405174
11	25	A549 TGFBR2	0.516829	0.529791
11	26	A549 TGFBR2	0.600884	0.613699
11	27	A549 TGFBR2	0.649694	0.662361
11	28	A549 TGFBR2	0.683669	0.696188
11	29	A549 TGFBR2	0.709085	0.721456
11	30	A549 TGFBR2	0.727187	0.73941
11	31	A549 TGFBR2	0.740201	0.752276
11	32	A549 TGFBR2	0.75423	0.766157
11	33	A549 TGFBR2	0.763623	0.775402
11	34	A549 TGFBR2	0.769928	0.781559
11	35	A549 TGFBR2	0.778107	0.78959
11	36	A549 TGFBR2	0.782089	0.793424
11	37	A549 TGFBR2	0.784341	0.795528
11	38	A549 TGFBR2	0.789038	0.800077
11	39	A549 TGFBR2	0.789703	0.800594
11	40	A549 TGFBR2	0.793399	0.804142
12	1	A549 TGFBR2	-0.0193491	-0.00492077
12	2	A549 TGFBR2	-0.0185355	-0.00413782
12	3	A549 TGFBR2	-0.0146863	-0.000319351
12	4	A549 TGFBR2	-0.0137036	0.000632624
12	5	A549 TGFBR2	-0.0127571	0.00154835
12	6	A549 TGFBR2	-0.0151175	-0.000842733
12	7	A549 TGFBR2	-0.0151275	-0.000883471
12	8	A549 TGFBR2	-0.0117296	0.00248374
12	9	A549 TGFBR2	-0.0128876	0.00129504
12	10	A549 TGFBR2	-0.0154802	-0.00132823
12	11	A549 TGFBR2	-0.0161491	-0.00202793
12	12	A549 TGFBR2	-0.0156639	-0.00157341
12	13	A549 TGFBR2	-0.01559	-0.00153026
12	14	A549 TGFBR2	-0.0145914	-0.00056231
12	15	A549 TGFBR2	-0.0139697	2.86295e-05
12	16	A549 TGFBR2	-0.0138274	0.000140281
12	17	A549 TGFBR2	-0.0109979	0.00293902
12	18	A549 TGFBR2	-0.00306986	0.0108364
12	19	A549 TGFBR2	0.0094843	0.0233598
12	20	A549 TGFBR2	0.0272324	0.0410771
12	21	A549 TGFBR2	0.0595461	0.0733602
12	22	A549 TGFBR2	0.119884	0.133668
12	23	A549 TGFBR2	0.21316	0.226913
12	24	A549 TGFBR2	0.334197	0.347919
12	25	A549 TGFBR2	0.454595	0.468286
12	26	A549 TGFBR2	0.540607	0.554267
12	27	A549 TGFBR2	0.595592	0.609221
12	28	A549 TGFBR2	0.629211	0.64281
12	29	A549 TGFBR2	0.652325	0.665893
12	30	A549 TGFBR2	0.669279	0.682816
12	31	A549 TGFBR2	0.687405	0.700912
12	32	A549 TGFBR2	0.697832	0.711308
12	33	A549 TGFBR2	0.702627	0.716073
12	34	A549 TGFBR2	0.707932	0.721347
12	35	A549 TGFBR2	0.713996	0.72738
12	36	A549 TGFBR2	0.724231	0.737585
12	37	A549 TGFBR2	0.725988	0.739311
12	38	A549 TGFBR2	0.727933	0.741225
12	39	A549 TGFBR2	0.731006	0.744268
12	40	A549 TGFBR2	0.734932	0.748162
13	1	DDP actin	-0.0191992	-0.000497943
13	2	DDP actin	-0.0179942	-0.000905778
13	3	DDP actin	-0.0154522	2.34568e-05
13	4	DDP actin	-0.0128387	0.0010241
13	5	DDP actin	-0.0114651	0.000784947
13	6	DDP actin	-0.0116355	-0.000998281
13	7	DDP actin	-0.0113424	-0.00231799
13	8	DDP actin	-0.00818184	-0.000770216
13	9	DDP actin	-0.00354484	0.00225398
13	10	DDP actin	0.00492822	0.00911424
13	11	DDP actin	0.0220984	0.0246716
13	12	DDP actin	0.0517028	0.0526632
13	13	DDP actin	0.0995595	0.0989071
13	14	DDP actin	0.173025	0.17076
13	15	DDP actin	0.271538	0.26766
13	16	DDP actin	0.376786	0.371296
13	17	DDP actin	0.467808	0.460705
13	18	DDP actin	0.525881	0.517164
13	19	DDP actin	0.553984	0.543655
13	20	DDP actin	0.570041	0.558099
13	21	DDP actin	0.587319	0.573764
13	22	DDP actin	0.602142	0.586975
13	23	DDP actin	0.611052	0.594272
13	24	DDP actin	0.6173	0.598907
13	25	DDP actin	0.621121	0.601115
13	26	DDP actin	0.627954	0.606336
13	27	DDP actin	0.631688	0.608457
13	28	DDP actin	0.635388	0.610543
13	29	DDP actin	0.637202	0.610745
13	30	DDP actin	0.637011	0.608941
13	31	DDP actin	0.639229	0.609546
13	32	DDP actin	0.641554	0.610258
13	33	DDP actin	0.644228	0.61132
13	34	DDP actin	0.647869	0.613347
13	35	DDP actin	0.648574	0.61244
13	36	DDP actin	0.647283	0.609536
13	37	DDP actin	0.646627	0.607268
13	38	DDP actin	0.645576	0.604603
13	39	DDP actin	0.64716	0.604575
13	40	DDP actin	0.648559	0.604361
14	1	DDP actin	-0.0434701	-0.000963666
14	2	DDP actin	-0.041129	-0.000491963
14	3	DDP actin	-0.0366945	0.00207318
14	4	DDP actin	-0.0352896	0.00160863
14	5	DDP actin	-0.035939	-0.000910168
14	6	DDP actin	-0.0363458	-0.00318641
14	7	DDP actin	-0.0347083	-0.00341829
14	8	DDP actin	-0.0298663	-0.000445758
14	9	DDP actin	-0.0232724	0.00427882
14	10	DDP actin	-0.0155205	0.0101613
14	11	DDP actin	0.00263973	0.0264521
14	12	DDP actin	0.0392152	0.0611582
14	13	DDP actin	0.0956266	0.1157
14	14	DDP actin	0.179829	0.198033
14	15	DDP actin	0.291861	0.308196
14	16	DDP actin	0.41143	0.425896
14	17	DDP actin	0.514338	0.526934
14	18	DDP actin	0.579538	0.590264
14	19	DDP actin	0.610659	0.619516
14	20	DDP actin	0.632069	0.639057
14	21	DDP actin	0.649957	0.655075
14	22	DDP actin	0.66421	0.667459
14	23	DDP actin	0.674628	0.676007
14	24	DDP actin	0.68296	0.68247
14	25	DDP actin	0.689307	0.686948
14	26	DDP actin	0.692178	0.687949
14	27	DDP actin	0.696864	0.690766
14	28	DDP actin	0.700808	0.69284
14	29	DDP actin	0.701997	0.69216
14	30	DDP actin	0.703996	0.69229
14	31	DDP actin	0.70705	0.693474
14	32	DDP actin	0.707211	0.691766
14	33	DDP actin	0.708376	0.691061
14	34	DDP actin	0.711064	0.69188
14	35	DDP actin	0.713165	0.692112
14	36	DDP actin	0.714009	0.691086
14	37	DDP actin	0.714433	0.689641
14	38	DDP actin	0.713361	0.686699
14	39	DDP actin	0.713227	0.684696
14	40	DDP actin	0.714631	0.68423
15	1	DDP actin	-0.00580109	0.00285795
15	2	DDP actin	-0.00411586	0.00234788
15	3	DDP actin	-0.00327931	0.000989128
15	4	DDP actin	-0.00207395	-8.2e-07
15	5	DDP actin	-0.000916594	-0.00103877
15	6	DDP actin	0.0013955	-0.000921976
15	7	DDP actin	0.00453067	1.78942e-05
15	8	DDP actin	0.00766263	0.000954541
15	9	DDP actin	0.012583	0.00367966
15	10	DDP actin	0.0241794	0.0130807
15	11	DDP actin	0.0448058	0.0315119
15	12	DDP actin	0.0811218	0.0656325
15	13	DDP actin	0.14008	0.122395
15	14	DDP actin	0.232026	0.212146
15	15	DDP actin	0.3545	0.332425
15	16	DDP actin	0.485395	0.461125
15	17	DDP actin	0.600271	0.573805
15	18	DDP actin	0.675741	0.64708
15	19	DDP actin	0.715114	0.684258
15	20	DDP actin	0.738645	0.705594
15	21	DDP actin	0.761469	0.726222
15	22	DDP actin	0.777089	0.739646
15	23	DDP actin	0.789375	0.749738
15	24	DDP actin	0.793805	0.751972
15	25	DDP actin	0.798066	0.754038
15	26	DDP actin	0.805041	0.758818
15	27	DDP actin	0.811666	0.763248
15	28	DDP actin	0.813136	0.762521
15	29	DDP actin	0.81697	0.764161
15	30	DDP actin	0.819699	0.764694
15	31	DDP actin	0.820716	0.763516
15	32	DDP actin	0.822694	0.763299
15	33	DDP actin	0.825836	0.764245
15	34	DDP actin	0.826906	0.76312
15	35	DDP actin	0.825702	0.75972
15	36	DDP actin	0.826267	0.75809
15	37	DDP actin	0.826551	0.75618
15	38	DDP actin	0.828216	0.755649
15	39	DDP actin	0.82712	0.752358
15	40	DDP actin	0.827034	0.750076
16	1	DDP TGFBR2	0.0515306	-0.00516768
16	2	DDP TGFBR2	0.0527845	-0.00384418
16	3	DDP TGFBR2	0.0559244	-0.000634732
16	4	DDP TGFBR2	0.0571296	0.000640057
16	5	DDP TGFBR2	0.0568024	0.000382488
16	6	DDP TGFBR2	0.056709	0.000358623
16	7	DDP TGFBR2	0.0575809	0.00130015
16	8	DDP TGFBR2	0.0565339	0.00032267
16	9	DDP TGFBR2	0.0552333	-0.000908305
16	10	DDP TGFBR2	0.0547344	-0.00133768
16	11	DDP TGFBR2	0.0545624	-0.00144003
16	12	DDP TGFBR2	0.0548911	-0.00104176
16	13	DDP TGFBR2	0.0553921	-0.000471141
16	14	DDP TGFBR2	0.0586234	0.00282965
16	15	DDP TGFBR2	0.0627938	0.00706967
16	16	DDP TGFBR2	0.0696303	0.0139757
16	17	DDP TGFBR2	0.082786	0.0272011
16	18	DDP TGFBR2	0.110201	0.0546854
16	19	DDP TGFBR2	0.155097	0.0996509
16	20	DDP TGFBR2	0.229606	0.17423
16	21	DDP TGFBR2	0.340089	0.284782
16	22	DDP TGFBR2	0.47422	0.418982
16	23	DDP TGFBR2	0.596865	0.541698
16	24	DDP TGFBR2	0.676884	0.621786
16	25	DDP TGFBR2	0.725485	0.670457
16	26	DDP TGFBR2	0.757924	0.702965
16	27	DDP TGFBR2	0.781484	0.726595
16	28	DDP TGFBR2	0.800379	0.745559
16	29	DDP TGFBR2	0.818028	0.763278
16	30	DDP TGFBR2	0.829368	0.774688
16	31	DDP TGFBR2	0.8386	0.783989
16	32	DDP TGFBR2	0.845175	0.790633
16	33	DDP TGFBR2	0.8475	0.793028
16	34	DDP TGFBR2	0.85232	0.797918
16	35	DDP TGFBR2	0.857708	0.803376
16	36	DDP TGFBR2	0.86268	0.808417
16	37	DDP TGFBR2	0.865533	0.81134
16	38	DDP TGFBR2	0.869764	0.81564
16	39	DDP TGFBR2	0.873679	0.819625
16	40	DDP TGFBR2	0.877256	0.823272
17	1	DDP TGFBR2	0.0572567	-0.00313883
17	2	DDP TGFBR2	0.0601051	-0.000832272
17	3	DDP TGFBR2	0.0626325	0.00115323
17	4	DDP TGFBR2	0.064082	0.00206086
17	5	DDP TGFBR2	0.0653521	0.00278908
17	6	DDP TGFBR2	0.0652015	0.0020966
17	7	DDP TGFBR2	0.0635315	-0.000115185
17	8	DDP TGFBR2	0.0590838	-0.00510482
17	9	DDP TGFBR2	0.0592545	-0.005476
17	10	DDP TGFBR2	0.064723	-0.000549335
17	11	DDP TGFBR2	0.0637207	-0.00209352
17	12	DDP TGFBR2	0.0638927	-0.00246336
17	13	DDP TGFBR2	0.0682749	0.00137695
17	14	DDP TGFBR2	0.0694394	0.00199966
17	15	DDP TGFBR2	0.0723075	0.00432583
17	16	DDP TGFBR2	0.0769497	0.00842616
17	17	DDP TGFBR2	0.0884662	0.0194009
17	18	DDP TGFBR2	0.112775	0.0431682
17	19	DDP TGFBR2	0.159683	0.0895338
17	20	DDP TGFBR2	0.236633	0.165942
17	21	DDP TGFBR2	0.342886	0.271653
17	22	DDP TGFBR2	0.478834	0.40706
17	23	DDP TGFBR2	0.607104	0.534787
17	24	DDP TGFBR2	0.692899	0.62004
17	25	DDP TGFBR2	0.745596	0.672196
17	26	DDP TGFBR2	0.78255	0.708607
17	27	DDP TGFBR2	0.80685	0.732366
17	28	DDP TGFBR2	0.827954	0.752928
17	29	DDP TGFBR2	0.841488	0.765921
17	30	DDP TGFBR2	0.853892	0.777782
17	31	DDP TGFBR2	0.859514	0.782863
17	32	DDP TGFBR2	0.868534	0.791341
17	33	DDP TGFBR2	0.876815	0.79908
17	34	DDP TGFBR2	0.883035	0.804758
17	35	DDP TGFBR2	0.88665	0.807831
17	36	DDP TGFBR2	0.88897	0.809609
17	37	DDP TGFBR2	0.890698	0.810796
17	38	DDP TGFBR2	0.900684	0.820239
17	39	DDP TGFBR2	0.89867	0.817684
17	40	DDP TGFBR2	0.89437	0.812842
18	1	DDP TGFBR2	0.0609257	-0.00332459
18	2	DDP TGFBR2	0.0621575	-0.00255795
18	3	DDP TGFBR2	0.0641844	-0.000996194
18	4	DDP TGFBR2	0.0672396	0.00159393
18	5	DDP TGFBR2	0.0674353	0.00132454
18	6	DDP TGFBR2	0.0669885	0.000412526
18	7	DDP TGFBR2	0.0657037	-0.00133734
18	8	DDP TGFBR2	0.065655	-0.00185118
18	9	DDP TGFBR2	0.0679155	-5.57494e-05
18	10	DDP TGFBR2	0.0682453	-0.000191106
18	11	DDP TGFBR2	0.0688128	-8.86924e-05
18	12	DDP TGFBR2	0.0702349	0.000868228
18	13	DDP TGFBR2	0.0696708	-0.000160952
18	14	DDP TGFBR2	0.0707789	0.000481994
18	15	DDP TGFBR2	0.0786814	0.00791941
18	16	DDP TGFBR2	0.0845493	0.0133222
18	17	DDP TGFBR2	0.0978983	0.026206
18	18	DDP TGFBR2	0.122064	0.0499063
18	19	DDP TGFBR2	0.171779	0.0991565
18	20	DDP TGFBR2	0.257504	0.184416
18	21	DDP TGFBR2	0.377789	0.304236
18	22	DDP TGFBR2	0.524084	0.450066
18	23	DDP TGFBR2	0.654892	0.580409
18	24	DDP TGFBR2	0.744667	0.669719
18	25	DDP TGFBR2	0.799373	0.723959
18	26	DDP TGFBR2	0.833673	0.757795
18	27	DDP TGFBR2	0.859994	0.78365
18	28	DDP TGFBR2	0.881929	0.805121
18	29	DDP TGFBR2	0.897262	0.819989
18	30	DDP TGFBR2	0.90567	0.827931
18	31	DDP TGFBR2	0.914932	0.836728
18	32	DDP TGFBR2	0.925459	0.84679
18	33	DDP TGFBR2	0.934061	0.854927
18	34	DDP TGFBR2	0.940688	0.861089
18	35	DDP TGFBR2	0.93924	0.859176
18	36	DDP TGFBR2	0.944358	0.863829
18	37	DDP TGFBR2	0.950557	0.869562
18	38	DDP TGFBR2	0.956314	0.874854
18	39	DDP TGFBR2	0.95683	0.874905
18	40	DDP TGFBR2	0.955466	0.873076
19	1	A549 actin	-0.0338629	0.00721045
19	2	A549 actin	-0.031861	0.00534438
19	3	A549 actin	-0.031353	0.00198438
19	4	A549 actin	-0.0310186	-0.00154924
19	5	A549 actin	-0.0271308	-0.00152948
19	6	A549 actin	-0.0221416	-0.000408223
19	7	A549 actin	-0.0161854	0.00167996
19	8	A549 actin	-0.0141747	-0.000177393
19	9	A549 actin	-0.00457468	0.00555467
19	10	A549 actin	0.0190996	0.0253609
19	11	A549 actin	0.0552119	0.0576053
19	12	A549 actin	0.11651	0.115036
19	13	A549 actin	0.215078	0.209735
19	14	A549 actin	0.357995	0.348785
19	15	A549 actin	0.53642	0.523341
19	16	A549 actin	0.71391	0.696963
19	17	A549 actin	0.835998	0.815183
19	18	A549 actin	0.909493	0.88481
19	19	A549 actin	0.941393	0.912842
19	20	A549 actin	0.971244	0.938826
19	21	A549 actin	0.99442	0.958133
19	22	A549 actin	1.01229	0.97214
19	23	A549 actin	1.02273	0.978712
19	24	A549 actin	1.03339	0.985497
19	25	A549 actin	1.04396	0.992198
19	26	A549 actin	1.04505	0.989421
19	27	A549 actin	1.04529	0.985794
19	28	A549 actin	1.05414	0.990773
19	29	A549 actin	1.06038	0.993145
19	30	A549 actin	1.06116	0.99006
19	31	A549 actin	1.06367	0.988699
19	32	A549 actin	1.06715	0.988316
19	33	A549 actin	1.06579	0.983091
19	34	A549 actin	1.06812	0.981551
19	35	A549 actin	1.07057	0.980131
19	36	A549 actin	1.07244	0.978133
19	37	A549 actin	1.07083	0.972657
19	38	A549 actin	1.0657	0.963662
19	39	A549 actin	1.0681	0.962194
19	40	A549 actin	1.0704	0.96062
20	1	A549 actin	-0.0247538	0.00246439
20	2	A549 actin	-0.023631	0.000975831
20	3	A549 actin	-0.0209369	0.00105865
20	4	A549 actin	-0.0196135	-0.00022916
20	5	A549 actin	-0.0183461	-0.00157307
20	6	A549 actin	-0.0144937	-0.000332034
20	7	A549 actin	-0.0105438	0.00100665
20	8	A549 actin	-0.00887018	6.89588e-05
20	9	A549 actin	-0.000286969	0.00604088
20	10	A549 actin	0.0179558	0.0216723
20	11	A549 actin	0.0520348	0.0531401
20	12	A549 actin	0.107855	0.106349
20	13	A549 actin	0.199103	0.194986
20	14	A549 actin	0.331939	0.325211
20	15	A549 actin	0.497579	0.488239
20	16	A549 actin	0.662186	0.650235
20	17	A549 actin	0.78628	0.771718
20	18	A549 actin	0.860588	0.843414
20	19	A549 actin	0.904645	0.88486
20	20	A549 actin	0.933865	0.911469
20	21	A549 actin	0.954126	0.929119
20	22	A549 actin	0.970154	0.942535
20	23	A549 actin	0.979121	0.948891
20	24	A549 actin	0.984927	0.952085
20	25	A549 actin	0.991112	0.955659
20	26	A549 actin	0.997297	0.959233
20	27	A549 actin	1.00231	0.961635
20	28	A549 actin	1.00717	0.963888
20	29	A549 actin	1.01294	0.967041
20	30	A549 actin	1.01116	0.962654
20	31	A549 actin	1.01365	0.96253
20	32	A549 actin	1.01901	0.965275
20	33	A549 actin	1.0183	0.961961
20	34	A549 actin	1.02031	0.961353
20	35	A549 actin	1.02264	0.961078
20	36	A549 actin	1.0217	0.957528
20	37	A549 actin	1.01865	0.951863
20	38	A549 actin	1.01757	0.948172
20	39	A549 actin	1.02002	0.948005
20	40	A549 actin	1.0145	0.939882
21	1	A549 actin	-0.0437315	-0.00383113
21	2	A549 actin	-0.0422989	-0.00362732
21	3	A549 actin	-0.037469	-2.62044e-05
21	4	A549 actin	-0.0357061	0.000508021
21	5	A549 actin	-0.0355666	-0.00058125
21	6	A549 actin	-0.0340133	-0.000256744
21	7	A549 actin	-0.0321717	0.000356178
21	8	A549 actin	-0.0257244	0.00557475
21	9	A549 actin	-0.0157241	0.0143462
21	10	A549 actin	0.00101918	0.0298608
21	11	A549 actin	0.0305799	0.0581927
21	12	A549 actin	0.0851618	0.111546
21	13	A549 actin	0.168667	0.193822
21	14	A549 actin	0.294909	0.318836
21	15	A549 actin	0.452712	0.475409
21	16	A549 actin	0.617876	0.639346
21	17	A549 actin	0.752124	0.772364
21	18	A549 actin	0.824061	0.843072
21	19	A549 actin	0.857134	0.874917
21	20	A549 actin	0.884	0.900554
21	21	A549 actin	0.908558	0.923883
21	22	A549 actin	0.926068	0.940165
21	23	A549 actin	0.942061	0.954929
21	24	A549 actin	0.950299	0.961938
21	25	A549 actin	0.956513	0.966923
21	26	A549 actin	0.962993	0.972175
21	27	A549 actin	0.968723	0.976676
21	28	A549 actin	0.973026	0.97975
21	29	A549 actin	0.97233	0.977825
21	30	A549 actin	0.975003	0.97927
21	31	A549 actin	0.98119	0.984228
21	32	A549 actin	0.981663	0.983472
21	33	A549 actin	0.988551	0.989131
21	34	A549 actin	0.987952	0.987303
21	35	A549 actin	0.985508	0.983631
21	36	A549 actin	0.983749	0.980643
21	37	A549 actin	0.981657	0.977323
21	38	A549 actin	0.980851	0.975287
21	39	A549 actin	0.979349	0.972557
21	40	A549 actin	0.977531	0.96951
22	1	A549 TGFBR2	0.0308399	-0.00279231
22	2	A549 TGFBR2	0.0327362	-0.00106149
22	3	A549 TGFBR2	0.0341061	0.000142917
22	4	A549 TGFBR2	0.0332722	-0.000856485
22	5	A549 TGFBR2	0.033674	-0.000620085
22	6	A549 TGFBR2	0.0368121	0.00235254
22	7	A549 TGFBR2	0.0353338	0.000708723
22	8	A549 TGFBR2	0.034615	-0.000175516
22	9	A549 TGFBR2	0.0359287	0.000972779
22	10	A549 TGFBR2	0.036087	0.000965549
22	11	A549 TGFBR2	0.0338512	-0.00143572
22	12	A549 TGFBR2	0.0332647	-0.00218764
22	13	A549 TGFBR2	0.034197	-0.00142083
22	14	A549 TGFBR2	0.0345121	-0.00127114
22	15	A549 TGFBR2	0.0357316	-0.00021711
22	16	A549 TGFBR2	0.0362455	0.000131346
22	17	A549 TGFBR2	0.0391903	0.00291067
22	18	A549 TGFBR2	0.043976	0.00753092
22	19	A549 TGFBR2	0.0543013	0.0176907
22	20	A549 TGFBR2	0.0778463	0.0410702
22	21	A549 TGFBR2	0.116287	0.0793457
22	22	A549 TGFBR2	0.183807	0.1467
22	23	A549 TGFBR2	0.288842	0.25157
22	24	A549 TGFBR2	0.427247	0.389809
22	25	A549 TGFBR2	0.564705	0.527102
22	26	A549 TGFBR2	0.66364	0.625871
22	27	A549 TGFBR2	0.721429	0.683495
22	28	A549 TGFBR2	0.758329	0.72023
22	29	A549 TGFBR2	0.788501	0.750235
22	30	A549 TGFBR2	0.811628	0.773197
22	31	A549 TGFBR2	0.828125	0.789529
22	32	A549 TGFBR2	0.83669	0.797928
22	33	A549 TGFBR2	0.844258	0.805331
22	34	A549 TGFBR2	0.85363	0.814538
22	35	A549 TGFBR2	0.862479	0.823221
22	36	A549 TGFBR2	0.869774	0.83035
22	37	A549 TGFBR2	0.871976	0.832387
22	38	A549 TGFBR2	0.875418	0.835664
22	39	A549 TGFBR2	0.880313	0.840393
22	40	A549 TGFBR2	0.87923	0.839144
23	1	A549 TGFBR2	-0.0372365	-0.00603049
23	2	A549 TGFBR2	-0.0350196	-0.00389249
23	3	A549 TGFBR2	-0.0325273	-0.00147903
23	4	A549 TGFBR2	-0.0310925	-0.000123122
23	5	A549 TGFBR2	-0.030166	0.000724492
23	6	A549 TGFBR2	-0.0286448	0.00216681
23	7	A549 TGFBR2	-0.0281098	0.00262294
23	8	A549 TGFBR2	-0.0299457	0.000708143
23	9	A549 TGFBR2	-0.0328376	-0.00226263
23	10	A549 TGFBR2	-0.0333266	-0.00283054
23	11	A549 TGFBR2	-0.0311413	-0.000724107
23	12	A549 TGFBR2	-0.030384	-4.5636e-05
23	13	A549 TGFBR2	-0.0309332	-0.000673749
23	14	A549 TGFBR2	-0.0307504	-0.000569791
23	15	A549 TGFBR2	-0.0282254	0.00187631
23	16	A549 TGFBR2	-0.0297079	0.000314931
23	17	A549 TGFBR2	-0.029649	0.000294981
23	18	A549 TGFBR2	-0.0235672	0.00629786
23	19	A549 TGFBR2	-0.0114161	0.0183701
23	20	A549 TGFBR2	0.0121458	0.0418531
23	21	A549 TGFBR2	0.0491719	0.0788003
23	22	A549 TGFBR2	0.111092	0.140641
23	23	A549 TGFBR2	0.211516	0.240986
23	24	A549 TGFBR2	0.34122	0.370611
23	25	A549 TGFBR2	0.466651	0.495964
23	26	A549 TGFBR2	0.557572	0.586806
23	27	A549 TGFBR2	0.614959	0.644114
23	28	A549 TGFBR2	0.653132	0.682209
23	29	A549 TGFBR2	0.685425	0.714422
23	30	A549 TGFBR2	0.709129	0.738047
23	31	A549 TGFBR2	0.723833	0.752672
23	32	A549 TGFBR2	0.737958	0.766719
23	33	A549 TGFBR2	0.750828	0.77951
23	34	A549 TGFBR2	0.759182	0.787785
23	35	A549 TGFBR2	0.765765	0.794289
23	36	A549 TGFBR2	0.772949	0.801394
23	37	A549 TGFBR2	0.779728	0.808094
23	38	A549 TGFBR2	0.783731	0.812018
23	39	A549 TGFBR2	0.782073	0.810282
23	40	A549 TGFBR2	0.783775	0.811905
24	1	A549 TGFBR2	0.0292039	-0.00583824
24	2	A549 TGFBR2	0.0301205	-0.00479655
24	3	A549 TGFBR2	0.0322683	-0.00252365
24	4	A549 TGFBR2	0.033166	-0.00150089
24	5	A549 TGFBR2	0.0359157	0.00137385
24	6	A549 TGFBR2	0.0367156	0.00229882
24	7	A549 TGFBR2	0.0367528	0.00246107
24	8	A549 TGFBR2	0.0333533	-0.000813345
24	9	A549 TGFBR2	0.032815	-0.00122663
24	10	A549 TGFBR2	0.0351765	0.00125993
24	11	A549 TGFBR2	0.0358717	0.00208026
24	12	A549 TGFBR2	0.0360312	0.00236478
24	13	A549 TGFBR2	0.0301883	-0.00335306
24	14	A549 TGFBR2	0.0292749	-0.00414144
24	15	A549 TGFBR2	0.0324461	-0.000845143
24	16	A549 TGFBR2	0.03316	-6.21153e-06
24	17	A549 TGFBR2	0.0356128	0.00257166
24	18	A549 TGFBR2	0.0440742	0.0111582
24	19	A549 TGFBR2	0.0519852	0.0191942
24	20	A549 TGFBR2	0.065977	0.0333111
24	21	A549 TGFBR2	0.101374	0.0688335
24	22	A549 TGFBR2	0.15918	0.126765
24	23	A549 TGFBR2	0.250341	0.218051
24	24	A549 TGFBR2	0.378259	0.346093
24	25	A549 TGFBR2	0.504719	0.472679
24	26	A549 TGFBR2	0.600271	0.568356
24	27	A549 TGFBR2	0.662669	0.630878
24	28	A549 TGFBR2	0.698188	0.666522
24	29	A549 TGFBR2	0.726137	0.694596
24	30	A549 TGFBR2	0.749305	0.71789
24	31	A549 TGFBR2	0.76592	0.734629
24	32	A549 TGFBR2	0.776718	0.745553
24	33	A549 TGFBR2	0.787153	0.756112
24	34	A549 TGFBR2	0.79406	0.763145
24	35	A549 TGFBR2	0.796906	0.766116
24	36	A549 TGFBR2	0.79941	0.768745
24	37	A549 TGFBR2	0.805704	0.775164
24	38	A549 TGFBR2	0.81109	0.780675
24	39	A549 TGFBR2	0.813731	0.783442
24	40	A549 TGFBR2	0.810506	0.780342
25	1	DDP actin	-0.0283824	0.000734567
25	2	DDP actin	-0.0261109	0.00150218
25	3	DDP actin	-0.0251576	0.000951573
25	4	DDP actin	-0.0245507	5.46329e-05
25	5	DDP actin	-0.0238053	-0.000703803
25	6	DDP actin	-0.0223573	-0.000759677
25	7	DDP actin	-0.0214393	-0.00134563
25	8	DDP actin	-0.0167869	0.00180291
25	9	DDP actin	-0.00958586	0.00750009
25	10	DDP actin	0.00385055	0.0194326
25	11	DDP actin	0.0277962	0.0418744
25	12	DDP actin	0.0698443	0.0824186
25	13	DDP actin	0.13402	0.14509
25	14	DDP actin	0.220978	0.230544
25	15	DDP actin	0.32006	0.328122
25	16	DDP actin	0.406902	0.413461
25	17	DDP actin	0.466866	0.471921
25	18	DDP actin	0.500121	0.503672
25	19	DDP actin	0.523433	0.525481
25	20	DDP actin	0.538451	0.538994
25	21	DDP actin	0.551673	0.550712
25	22	DDP actin	0.560268	0.557804
25	23	DDP actin	0.564266	0.560298
25	24	DDP actin	0.568588	0.563116
25	25	DDP actin	0.571727	0.564751
25	26	DDP actin	0.576343	0.567863
25	27	DDP actin	0.581105	0.571121
25	28	DDP actin	0.586291	0.574803
25	29	DDP actin	0.588896	0.575905
25	30	DDP actin	0.590656	0.576161
25	31	DDP actin	0.593233	0.577234
25	32	DDP actin	0.593018	0.575515
25	33	DDP actin	0.592186	0.573179
25	34	DDP actin	0.594445	0.573934
25	35	DDP actin	0.596445	0.57443
25	36	DDP actin	0.595291	0.571772
25	37	DDP actin	0.594969	0.569946
25	38	DDP actin	0.59556	0.569034
25	39	DDP actin	0.598434	0.570404
25	40	DDP actin	0.596013	0.566479
26	1	DDP actin	0.00212132	0.00287056
26	2	DDP actin	0.00397906	0.00234807
26	3	DDP actin	0.00501993	0.0010087
26	4	DDP actin	0.00648	8.85383e-05
26	5	DDP actin	0.00731126	-0.00146043
26	6	DDP actin	0.0107062	-0.000445739
26	7	DDP actin	0.0134073	-0.000124899
26	8	DDP actin	0.0168462	0.000933826
26	9	DDP actin	0.0261326	0.00784
26	10	DDP actin	0.043556	0.0228832
26	11	DDP actin	0.07111	0.0480569
26	12	DDP actin	0.120566	0.0951329
26	13	DDP actin	0.200813	0.172999
26	14	DDP actin	0.308593	0.2784
26	15	DDP actin	0.431863	0.399289
26	16	DDP actin	0.537869	0.502915
26	17	DDP actin	0.612758	0.575423
26	18	DDP actin	0.651583	0.611868
26	19	DDP actin	0.676644	0.634549
26	20	DDP actin	0.696174	0.651699
26	21	DDP actin	0.710247	0.663392
26	22	DDP actin	0.72152	0.672285
26	23	DDP actin	0.729479	0.677863
26	24	DDP actin	0.737343	0.683347
26	25	DDP actin	0.74179	0.685414
26	26	DDP actin	0.747918	0.689161
26	27	DDP actin	0.751941	0.690804
26	28	DDP actin	0.756848	0.693331
26	29	DDP actin	0.75883	0.692933
26	30	DDP actin	0.757691	0.689414
26	31	DDP actin	0.759423	0.688765
26	32	DDP actin	0.764017	0.690979
26	33	DDP actin	0.764285	0.688867
26	34	DDP actin	0.76568	0.687881
26	35	DDP actin	0.766886	0.686707
26	36	DDP actin	0.767181	0.684622
26	37	DDP actin	0.76656	0.68162
26	38	DDP actin	0.764173	0.676853
26	39	DDP actin	0.766784	0.677084
26	40	DDP actin	0.769276	0.677196
27	1	DDP actin	-0.0477179	-0.00173325
27	2	DDP actin	-0.0449724	-0.000781385
27	3	DDP actin	-0.0431323	-0.000734945
27	4	DDP actin	-0.0395783	0.00102552
27	5	DDP actin	-0.0383194	0.000490776
27	6	DDP actin	-0.0381349	-0.00111832
27	7	DDP actin	-0.034886	0.00033697
27	8	DDP actin	-0.0288736	0.00455576
27	9	DDP actin	-0.0189562	0.0126795
27	10	DDP actin	0.00274401	0.0325861
27	11	DDP actin	0.038426	0.0664746
27	12	DDP actin	0.096759	0.123014
27	13	DDP actin	0.188808	0.21327
27	14	DDP actin	0.315607	0.338274
27	15	DDP actin	0.455487	0.476361
27	16	DDP actin	0.580162	0.599243
27	17	DDP actin	0.663072	0.680359
27	18	DDP actin	0.707982	0.723475
27	19	DDP actin	0.740282	0.753982
27	20	DDP actin	0.765149	0.777055
27	21	DDP actin	0.783721	0.793833
27	22	DDP actin	0.798903	0.807221
27	23	DDP actin	0.8106	0.817125
27	24	DDP actin	0.816705	0.821437
27	25	DDP actin	0.824486	0.827424
27	26	DDP actin	0.832526	0.83367
27	27	DDP actin	0.835492	0.834843
27	28	DDP actin	0.837385	0.834942
27	29	DDP actin	0.841805	0.837568
27	30	DDP actin	0.84875	0.842719
27	31	DDP actin	0.847808	0.839984
27	32	DDP actin	0.848391	0.838773
27	33	DDP actin	0.850239	0.838828
27	34	DDP actin	0.850096	0.836892
27	35	DDP actin	0.853618	0.83862
27	36	DDP actin	0.854357	0.837565
27	37	DDP actin	0.856974	0.838388
27	38	DDP actin	0.854593	0.834214
27	39	DDP actin	0.856198	0.834025
27	40	DDP actin	0.853265	0.829298
28	1	DDP TGFBR2	0.0602424	0.0021028
28	2	DDP TGFBR2	0.0616264	0.0032114
28	3	DDP TGFBR2	0.0639316	0.00524125
28	4	DDP TGFBR2	0.0621223	0.00315652
28	5	DDP TGFBR2	0.0606689	0.00142775
28	6	DDP TGFBR2	0.0596949	0.000178435
28	7	DDP TGFBR2	0.0589182	-0.000873726
28	8	DDP TGFBR2	0.0574713	-0.00259593
28	9	DDP TGFBR2	0.0575275	-0.00281509
28	10	DDP TGFBR2	0.0588426	-0.00177543
28	11	DDP TGFBR2	0.057114	-0.0037794
28	12	DDP TGFBR2	0.0568944	-0.00427441
28	13	DDP TGFBR2	0.0582644	-0.00317978
28	14	DDP TGFBR2	0.0591737	-0.00254577
28	15	DDP TGFBR2	0.0624107	0.00041583
28	16	DDP TGFBR2	0.0645944	0.00232415
28	17	DDP TGFBR2	0.0664315	0.0038859
28	18	DDP TGFBR2	0.0680307	0.0052097
28	19	DDP TGFBR2	0.0764448	0.0133484
28	20	DDP TGFBR2	0.0936274	0.0302556
28	21	DDP TGFBR2	0.124339	0.0606915
28	22	DDP TGFBR2	0.173304	0.109382
28	23	DDP TGFBR2	0.248399	0.184201
28	24	DDP TGFBR2	0.356966	0.292493
28	25	DDP TGFBR2	0.471885	0.407136
28	26	DDP TGFBR2	0.566746	0.501722
28	27	DDP TGFBR2	0.631997	0.566698
28	28	DDP TGFBR2	0.679791	0.614216
28	29	DDP TGFBR2	0.711083	0.645233
28	30	DDP TGFBR2	0.733712	0.667587
28	31	DDP TGFBR2	0.751392	0.684992
28	32	DDP TGFBR2	0.765477	0.698801
28	33	DDP TGFBR2	0.777297	0.710346
28	34	DDP TGFBR2	0.787024	0.719797
28	35	DDP TGFBR2	0.792458	0.724956
28	36	DDP TGFBR2	0.799209	0.731431
28	37	DDP TGFBR2	0.805651	0.737598
28	38	DDP TGFBR2	0.808665	0.740336
28	39	DDP TGFBR2	0.811839	0.743235
28	40	DDP TGFBR2	0.812824	0.743944
29	1	DDP TGFBR2	0.0917208	-0.00374538
29	2	DDP TGFBR2	0.0931197	-0.00237563
29	3	DDP TGFBR2	0.0941928	-0.00133164
29	4	DDP TGFBR2	0.0965948	0.00104123
29	5	DDP TGFBR2	0.096644	0.00106129
29	6	DDP TGFBR2	0.0959914	0.000379541
29	7	DDP TGFBR2	0.0953531	-0.00028787
29	8	DDP TGFBR2	0.0953072	-0.000362946
29	9	DDP TGFBR2	0.0974507	0.00175141
29	10	DDP TGFBR2	0.0966723	0.000943939
29	11	DDP TGFBR2	0.0956094	-0.000148118
29	12	DDP TGFBR2	0.0946895	-0.00109715
29	13	DDP TGFBR2	0.093958	-0.00185779
29	14	DDP TGFBR2	0.0927586	-0.00308627
29	15	DDP TGFBR2	0.0933673	-0.00250672
29	16	DDP TGFBR2	0.097704	0.00180083
29	17	DDP TGFBR2	0.0996326	0.00370027
29	18	DDP TGFBR2	0.104007	0.0080454
29	19	DDP TGFBR2	0.114047	0.0180561
29	20	DDP TGFBR2	0.130856	0.0348363
29	21	DDP TGFBR2	0.167879	0.0718303
29	22	DDP TGFBR2	0.223823	0.127745
29	23	DDP TGFBR2	0.319681	0.223574
29	24	DDP TGFBR2	0.453687	0.357551
29	25	DDP TGFBR2	0.594618	0.498453
29	26	DDP TGFBR2	0.71606	0.619865
29	27	DDP TGFBR2	0.791517	0.695293
29	28	DDP TGFBR2	0.834136	0.737883
29	29	DDP TGFBR2	0.868575	0.772293
29	30	DDP TGFBR2	0.895356	0.799045
29	31	DDP TGFBR2	0.911526	0.815186
29	32	DDP TGFBR2	0.925652	0.829283
29	33	DDP TGFBR2	0.940182	0.843784
29	34	DDP TGFBR2	0.948124	0.851697
29	35	DDP TGFBR2	0.9556	0.859143
29	36	DDP TGFBR2	0.962428	0.865943
29	37	DDP TGFBR2	0.967911	0.871396
29	38	DDP TGFBR2	0.974828	0.878283
29	39	DDP TGFBR2	0.975943	0.87937
29	40	DDP TGFBR2	0.978084	0.881482
30	1	DDP TGFBR2	0.108525	-0.000259533
30	2	DDP TGFBR2	0.110177	0.00134235
30	3	DDP TGFBR2	0.110537	0.00165269
30	4	DDP TGFBR2	0.108453	-0.000480423
30	5	DDP TGFBR2	0.107818	-0.00116483
30	6	DDP TGFBR2	0.107979	-0.00105414
30	7	DDP TGFBR2	0.10881	-0.000273076
30	8	DDP TGFBR2	0.109743	0.000610461
30	9	DDP TGFBR2	0.11132	0.00213787
30	10	DDP TGFBR2	0.111649	0.00241707
30	11	DDP TGFBR2	0.109769	0.00048733
30	12	DDP TGFBR2	0.108634	-0.000697475
30	13	DDP TGFBR2	0.107363	-0.00201725
30	14	DDP TGFBR2	0.105185	-0.00424533
30	15	DDP TGFBR2	0.105699	-0.00378067
30	16	DDP TGFBR2	0.110355	0.000825162
30	17	DDP TGFBR2	0.115162	0.00558261
30	18	DDP TGFBR2	0.119948	0.0103192
30	19	DDP TGFBR2	0.131055	0.0213758
30	20	DDP TGFBR2	0.147926	0.0381975
30	21	DDP TGFBR2	0.190699	0.0809209
30	22	DDP TGFBR2	0.256411	0.146583
30	23	DDP TGFBR2	0.358704	0.248826
30	24	DDP TGFBR2	0.497889	0.387961
30	25	DDP TGFBR2	0.653742	0.543765
30	26	DDP TGFBR2	0.773257	0.66323
30	27	DDP TGFBR2	0.84509	0.735014
30	28	DDP TGFBR2	0.893189	0.783063
30	29	DDP TGFBR2	0.925266	0.81509
30	30	DDP TGFBR2	0.952077	0.841852
30	31	DDP TGFBR2	0.971973	0.861698
30	32	DDP TGFBR2	0.983848	0.873523
30	33	DDP TGFBR2	0.993856	0.883481
30	34	DDP TGFBR2	1.00539	0.894963
30	35	DDP TGFBR2	1.01502	0.904549
30	36	DDP TGFBR2	1.02	0.909478
30	37	DDP TGFBR2	1.03022	0.919645
30	38	DDP TGFBR2	1.03147	0.920851
30	39	DDP TGFBR2	1.03261	0.921935
30	40	DDP TGFBR2	1.03571	0.924988
31	1	A549 actin	0.0107511	0.00186534
31	2	A549 actin	0.0121267	0.00125024
31	3	A549 actin	0.0135348	0.000667616
31	4	A549 actin	0.0165786	0.00172074
31	5	A549 actin	0.015292	-0.00155649
31	6	A549 actin	0.0158155	-0.00302373
31	7	A549 actin	0.0213258	0.000495873
31	8	A549 actin	0.0245166	0.00169599
31	9	A549 actin	0.0360959	0.0112847
31	10	A549 actin	0.0548014	0.0279994
31	11	A549 actin	0.0899307	0.061138
31	12	A549 actin	0.153108	0.122325
31	13	A549 actin	0.254119	0.221345
31	14	A549 actin	0.401351	0.366586
31	15	A549 actin	0.580827	0.544071
31	16	A549 actin	0.752928	0.714182
31	17	A549 actin	0.888347	0.84761
31	18	A549 actin	0.961935	0.919208
31	19	A549 actin	1.00538	0.96066
31	20	A549 actin	1.03563	0.988926
31	21	A549 actin	1.06122	1.01252
31	22	A549 actin	1.07947	1.02878
31	23	A549 actin	1.08747	1.03479
31	24	A549 actin	1.09584	1.04117
31	25	A549 actin	1.1028	1.04613
31	26	A549 actin	1.10991	1.05126
31	27	A549 actin	1.12228	1.06164
31	28	A549 actin	1.12517	1.06254
31	29	A549 actin	1.12582	1.06119
31	30	A549 actin	1.12694	1.06032
31	31	A549 actin	1.12966	1.06105
31	32	A549 actin	1.13236	1.06176
31	33	A549 actin	1.13515	1.06257
31	34	A549 actin	1.13436	1.05979
31	35	A549 actin	1.13488	1.05831
31	36	A549 actin	1.13581	1.05725
31	37	A549 actin	1.13144	1.05089
31	38	A549 actin	1.12857	1.04603
31	39	A549 actin	1.13185	1.04732
31	40	A549 actin	1.13291	1.04639
32	1	A549 actin	0.0123609	0.00428892
32	2	A549 actin	0.0137191	0.00296518
32	3	A549 actin	0.0159187	0.0024828
32	4	A549 actin	0.015844	-0.000273771
32	5	A549 actin	0.0162763	-0.00252342
32	6	A549 actin	0.0199229	-0.00155875
32	7	A549 actin	0.0235324	-0.000631159
32	8	A549 actin	0.0293497	0.0025043
32	9	A549 actin	0.0384422	0.0089148
32	10	A549 actin	0.0615929	0.0293837
32	11	A549 actin	0.0941133	0.0592221
32	12	A549 actin	0.15175	0.114177
32	13	A549 actin	0.256057	0.215802
32	14	A549 actin	0.407339	0.364402
32	15	A549 actin	0.592082	0.546463
32	16	A549 actin	0.772337	0.724036
32	17	A549 actin	0.910168	0.859185
32	18	A549 actin	0.990522	0.936857
32	19	A549 actin	1.0321	0.975757
32	20	A549 actin	1.06497	1.00594
32	21	A549 actin	1.09011	1.0284
32	22	A549 actin	1.10639	1.042
32	23	A549 actin	1.11949	1.05242
32	24	A549 actin	1.12711	1.05736
32	25	A549 actin	1.1347	1.06226
32	26	A549 actin	1.14591	1.07079
32	27	A549 actin	1.15129	1.07349
32	28	A549 actin	1.15358	1.07309
32	29	A549 actin	1.15874	1.07557
32	30	A549 actin	1.15863	1.07278
32	31	A549 actin	1.16339	1.07486
32	32	A549 actin	1.16931	1.0781
32	33	A549 actin	1.16595	1.07206
32	34	A549 actin	1.17045	1.07387
32	35	A549 actin	1.16986	1.0706
32	36	A549 actin	1.16661	1.06467
32	37	A549 actin	1.16782	1.0632
32	38	A549 actin	1.16465	1.05734
32	39	A549 actin	1.1673	1.05732
32	40	A549 actin	1.16552	1.05286
33	1	A549 actin	-0.0197782	0.0119528
33	2	A549 actin	-0.0194644	0.00882036
33	3	A549 actin	-0.0203986	0.00443989
33	4	A549 actin	-0.0235985	-0.0022062
33	5	A549 actin	-0.0224848	-0.00453878
33	6	A549 actin	-0.0145392	-3.93702e-05
33	7	A549 actin	-0.0107331	0.0003204
33	8	A549 actin	-0.00558324	0.00202405
33	9	A549 actin	0.00518802	0.00934906
33	10	A549 actin	0.024309	0.0250238
33	11	A549 actin	0.0569475	0.0542161
33	12	A549 actin	0.117948	0.11177
33	13	A549 actin	0.21478	0.205156
33	14	A549 actin	0.358678	0.345608
33	15	A549 actin	0.532614	0.516097
33	16	A549 actin	0.712026	0.692064
33	17	A549 actin	0.848788	0.825379
33	18	A549 actin	0.927768	0.900913
33	19	A549 actin	0.963919	0.933617
33	20	A549 actin	0.989125	0.955378
33	21	A549 actin	1.01503	0.977837
33	22	A549 actin	1.03852	0.997883
33	23	A549 actin	1.04876	1.00468
33	24	A549 actin	1.05873	1.0112
33	25	A549 actin	1.07391	1.02293
33	26	A549 actin	1.0783	1.02388
33	27	A549 actin	1.08356	1.02569
33	28	A549 actin	1.08934	1.02802
33	29	A549 actin	1.09329	1.02853
33	30	A549 actin	1.09172	1.02351
33	31	A549 actin	1.0924	1.02074
33	32	A549 actin	1.09841	1.0233
33	33	A549 actin	1.09514	1.01659
33	34	A549 actin	1.0981	1.01611
33	35	A549 actin	1.09586	1.01041
33	36	A549 actin	1.09915	1.01026
33	37	A549 actin	1.09699	1.00465
33	38	A549 actin	1.09578	0.999996
33	39	A549 actin	1.09617	0.996945
33	40	A549 actin	1.09657	0.9939
34	1	A549 TGFBR2	0.0289814	-0.00220344
34	2	A549 TGFBR2	0.0313524	0.000284143
34	3	A549 TGFBR2	0.0328899	0.00193819
34	4	A549 TGFBR2	0.0319393	0.00110417
34	5	A549 TGFBR2	0.0288027	-0.00191588
34	6	A549 TGFBR2	0.0285502	-0.00205174
34	7	A549 TGFBR2	0.0310841	0.0005987
34	8	A549 TGFBR2	0.0307038	0.000334995
34	9	A549 TGFBR2	0.0299101	-0.000342113
34	10	A549 TGFBR2	0.0291127	-0.00102294
34	11	A549 TGFBR2	0.0296003	-0.000418742
34	12	A549 TGFBR2	0.0322178	0.0023153
34	13	A549 TGFBR2	0.0292952	-0.000490724
34	14	A549 TGFBR2	0.0284873	-0.00118204
34	15	A549 TGFBR2	0.0298312	0.000278458
34	16	A549 TGFBR2	0.0302905	0.000854362
34	17	A549 TGFBR2	0.0341231	0.00480352
34	18	A549 TGFBR2	0.0465781	0.017375
34	19	A549 TGFBR2	0.0649138	0.0358273
34	20	A549 TGFBR2	0.0979735	0.0690036
34	21	A549 TGFBR2	0.155345	0.126491
34	22	A549 TGFBR2	0.253051	0.224314
34	23	A549 TGFBR2	0.387474	0.358854
34	24	A549 TGFBR2	0.529967	0.501464
34	25	A549 TGFBR2	0.638433	0.610046
34	26	A549 TGFBR2	0.708201	0.67993
34	27	A549 TGFBR2	0.759249	0.731095
34	28	A549 TGFBR2	0.796169	0.768132
34	29	A549 TGFBR2	0.817392	0.789471
34	30	A549 TGFBR2	0.837674	0.80987
34	31	A549 TGFBR2	0.854407	0.82672
34	32	A549 TGFBR2	0.866658	0.839087
34	33	A549 TGFBR2	0.878179	0.850724
34	34	A549 TGFBR2	0.88547	0.858132
34	35	A549 TGFBR2	0.893353	0.866131
34	36	A549 TGFBR2	0.900713	0.873608
34	37	A549 TGFBR2	0.904495	0.877507
34	38	A549 TGFBR2	0.909264	0.882393
34	39	A549 TGFBR2	0.911979	0.885224
34	40	A549 TGFBR2	0.911537	0.884898
35	1	A549 TGFBR2	-0.0025884	-0.00193464
35	2	A549 TGFBR2	-0.00134311	-0.000965976
35	3	A549 TGFBR2	3.77638e-05	0.00013827
35	4	A549 TGFBR2	0.00296498	0.00278886
35	5	A549 TGFBR2	0.00299361	0.00254087
35	6	A549 TGFBR2	0.00237553	0.00164615
35	7	A549 TGFBR2	0.00136852	0.000362524
35	8	A549 TGFBR2	-0.00103997	-0.00232259
35	9	A549 TGFBR2	-0.00143853	-0.00299778
35	10	A549 TGFBR2	0.000246852	-0.00158903
35	11	A549 TGFBR2	0.00128679	-0.000825715
35	12	A549 TGFBR2	0.00100817	-0.00138096
35	13	A549 TGFBR2	-0.000853696	-0.00351945
35	14	A549 TGFBR2	-0.000668867	-0.00361125
35	15	A549 TGFBR2	0.00312859	-9.04233e-05
35	16	A549 TGFBR2	0.00604164	0.00254601
35	17	A549 TGFBR2	0.0100868	0.00631452
35	18	A549 TGFBR2	0.0157937	0.0117448
35	19	A549 TGFBR2	0.0299133	0.0255878
35	20	A549 TGFBR2	0.0590959	0.0544937
35	21	A549 TGFBR2	0.113588	0.10871
35	22	A549 TGFBR2	0.198453	0.193298
35	23	A549 TGFBR2	0.325799	0.320367
35	24	A549 TGFBR2	0.475737	0.470028
35	25	A549 TGFBR2	0.60103	0.595044
35	26	A549 TGFBR2	0.681975	0.675713
35	27	A549 TGFBR2	0.732148	0.72561
35	28	A549 TGFBR2	0.765821	0.759006
35	29	A549 TGFBR2	0.796357	0.789265
35	30	A549 TGFBR2	0.812	0.804631
35	31	A549 TGFBR2	0.827353	0.819708
35	32	A549 TGFBR2	0.840641	0.83272
35	33	A549 TGFBR2	0.848894	0.840696
35	34	A549 TGFBR2	0.853809	0.845334
35	35	A549 TGFBR2	0.861298	0.852547
35	36	A549 TGFBR2	0.871228	0.862199
35	37	A549 TGFBR2	0.874532	0.865228
35	38	A549 TGFBR2	0.875074	0.865493
35	39	A549 TGFBR2	0.87952	0.869662
35	40	A549 TGFBR2	0.881579	0.871444
36	1	A549 TGFBR2	-0.0191228	0.000403177
36	2	A549 TGFBR2	-0.0177297	0.00136431
36	3	A549 TGFBR2	-0.0173688	0.00129328
36	4	A549 TGFBR2	-0.0178355	0.000394708
36	5	A549 TGFBR2	-0.0184101	-0.000611823
36	6	A549 TGFBR2	-0.0184839	-0.00111761
36	7	A549 TGFBR2	-0.0174433	-0.000508867
36	8	A549 TGFBR2	-0.0165869	-8.43849e-05
36	9	A549 TGFBR2	-0.0134106	0.00265997
36	10	A549 TGFBR2	-0.0142755	0.00136307
36	11	A549 TGFBR2	-0.0162875	-0.0010808
36	12	A549 TGFBR2	-0.0168097	-0.00203497
36	13	A549 TGFBR2	-0.0159034	-0.00156054
36	14	A549 TGFBR2	-0.0150455	-0.0011346
36	15	A549 TGFBR2	-0.0148157	-0.00133678
36	16	A549 TGFBR2	-0.0126424	0.000404635
36	17	A549 TGFBR2	-0.00926037	0.00335472
36	18	A549 TGFBR2	-0.00359652	0.00858664
36	19	A549 TGFBR2	0.00957849	0.0213297
36	20	A549 TGFBR2	0.0355837	0.046903
36	21	A549 TGFBR2	0.0779705	0.0888579
36	22	A549 TGFBR2	0.151971	0.162427
36	23	A549 TGFBR2	0.263699	0.273723
36	24	A549 TGFBR2	0.400491	0.410083
36	25	A549 TGFBR2	0.527201	0.536361
36	26	A549 TGFBR2	0.618164	0.626892
36	27	A549 TGFBR2	0.67679	0.685086
36	28	A549 TGFBR2	0.710649	0.718513
36	29	A549 TGFBR2	0.734677	0.742109
36	30	A549 TGFBR2	0.754535	0.761535
36	31	A549 TGFBR2	0.767318	0.773886
36	32	A549 TGFBR2	0.77815	0.784286
36	33	A549 TGFBR2	0.787373	0.793077
36	34	A549 TGFBR2	0.796397	0.80167
36	35	A549 TGFBR2	0.802276	0.807116
36	36	A549 TGFBR2	0.808095	0.812503
36	37	A549 TGFBR2	0.811963	0.81594
36	38	A549 TGFBR2	0.816484	0.820028
36	39	A549 TGFBR2	0.817922	0.821034
36	40	A549 TGFBR2	0.819755	0.822436
37	1	DDP actin	-0.0562761	0.00362187
37	2	DDP actin	-0.0550689	0.00264635
37	3	DDP actin	-0.0543197	0.0012128
37	4	DDP actin	-0.0538565	-0.000506663
37	5	DDP actin	-0.0511125	5.46049e-05
37	6	DDP actin	-0.0504319	-0.00144753
37	7	DDP actin	-0.0481077	-0.00130612
37	8	DDP actin	-0.042626	0.0019929
37	9	DDP actin	-0.0364248	0.00601136
37	10	DDP actin	-0.025861	0.0143925
37	11	DDP actin	-0.00391332	0.0341574
37	12	DDP actin	0.0330998	0.0689877
37	13	DDP actin	0.0922865	0.125992
37	14	DDP actin	0.175641	0.207163
37	15	DDP actin	0.266437	0.295777
37	16	DDP actin	0.350728	0.377885
37	17	DDP actin	0.412699	0.437674
37	18	DDP actin	0.444965	0.467757
37	19	DDP actin	0.461078	0.481687
37	20	DDP actin	0.476056	0.494482
37	21	DDP actin	0.488568	0.504811
37	22	DDP actin	0.498776	0.512837
37	23	DDP actin	0.506061	0.517939
37	24	DDP actin	0.512151	0.521847
37	25	DDP actin	0.516024	0.523536
37	26	DDP actin	0.51823	0.52356
37	27	DDP actin	0.523949	0.527096
37	28	DDP actin	0.527546	0.528511
37	29	DDP actin	0.530151	0.528933
37	30	DDP actin	0.530863	0.527462
37	31	DDP actin	0.530269	0.524685
37	32	DDP actin	0.531738	0.523972
37	33	DDP actin	0.5334	0.52345
37	34	DDP actin	0.535896	0.523764
37	35	DDP actin	0.534952	0.520637
37	36	DDP actin	0.534871	0.518374
37	37	DDP actin	0.535351	0.516671
37	38	DDP actin	0.536493	0.51563
37	39	DDP actin	0.536919	0.513873
37	40	DDP actin	0.537002	0.511773
38	1	DDP actin	-0.0374458	0.0049025
38	2	DDP actin	-0.0368148	0.00263769
38	3	DDP actin	-0.0358083	0.000748242
38	4	DDP actin	-0.0332643	0.000396346
38	5	DDP actin	-0.0314423	-0.000677462
38	6	DDP actin	-0.029539	-0.00167011
38	7	DDP actin	-0.024927	4.60126e-05
38	8	DDP actin	-0.0209202	0.00115697
38	9	DDP actin	-0.0125491	0.00663216
38	10	DDP actin	0.00183336	0.0181187
38	11	DDP actin	0.0284102	0.0417997
38	12	DDP actin	0.073288	0.0837817
38	13	DDP actin	0.144781	0.152379
38	14	DDP actin	0.242473	0.247175
38	15	DDP actin	0.353972	0.355778
38	16	DDP actin	0.458899	0.457809
38	17	DDP actin	0.533224	0.529238
38	18	DDP actin	0.576908	0.570026
38	19	DDP actin	0.602537	0.59276
38	20	DDP actin	0.619647	0.606973
38	21	DDP actin	0.633756	0.618187
38	22	DDP actin	0.644446	0.625981
38	23	DDP actin	0.651224	0.629863
38	24	DDP actin	0.655871	0.631614
38	25	DDP actin	0.660306	0.633153
38	26	DDP actin	0.666672	0.636623
38	27	DDP actin	0.671646	0.638701
38	28	DDP actin	0.675413	0.639572
38	29	DDP actin	0.676575	0.637839
38	30	DDP actin	0.677224	0.635592
38	31	DDP actin	0.678316	0.633787
38	32	DDP actin	0.681521	0.634097
38	33	DDP actin	0.683349	0.633029
38	34	DDP actin	0.681511	0.628295
38	35	DDP actin	0.68127	0.625158
38	36	DDP actin	0.684051	0.625043
38	37	DDP actin	0.684864	0.622961
38	38	DDP actin	0.682144	0.617345
38	39	DDP actin	0.681666	0.61397
38	40	DDP actin	0.680765	0.610173
39	1	DDP actin	-0.0135381	0.000571791
39	2	DDP actin	-0.0119829	-0.000405758
39	3	DDP actin	-0.00734537	0.00169896
39	4	DDP actin	-0.00659715	-8.56159e-05
39	5	DDP actin	-0.00565669	-0.00167796
39	6	DDP actin	-0.00286612	-0.00142019
39	7	DDP actin	0.000808771	-0.000278093
39	8	DDP actin	0.00538256	0.00176289
39	9	DDP actin	0.0150495	0.00889704
39	10	DDP actin	0.0322024	0.0235171
39	11	DDP actin	0.0630688	0.0518508
39	12	DDP actin	0.112395	0.0986445
39	13	DDP actin	0.190724	0.17444
39	14	DDP actin	0.302093	0.283277
39	15	DDP actin	0.430335	0.408985
39	16	DDP actin	0.546173	0.522291
39	17	DDP actin	0.62746	0.601045
39	18	DDP actin	0.67497	0.646023
39	19	DDP actin	0.700499	0.669018
39	20	DDP actin	0.724077	0.690064
39	21	DDP actin	0.743104	0.706558
39	22	DDP actin	0.75353	0.714451
39	23	DDP actin	0.760758	0.719146
39	24	DDP actin	0.765507	0.721363
39	25	DDP actin	0.769584	0.722907
39	26	DDP actin	0.775016	0.725806
39	27	DDP actin	0.777405	0.725662
39	28	DDP actin	0.781322	0.727047
39	29	DDP actin	0.784022	0.727213
39	30	DDP actin	0.786945	0.727603
39	31	DDP actin	0.786003	0.724129
39	32	DDP actin	0.785675	0.721268
39	33	DDP actin	0.791037	0.724098
39	34	DDP actin	0.789705	0.720233
39	35	DDP actin	0.788553	0.716548
39	36	DDP actin	0.789867	0.715329
39	37	DDP actin	0.790976	0.713905
39	38	DDP actin	0.791862	0.712259
39	39	DDP actin	0.790349	0.708212
39	40	DDP actin	0.789185	0.704516
40	1	DDP TGFBR2	0.0533886	-0.00111945
40	2	DDP TGFBR2	0.0535571	-0.00154725
40	3	DDP TGFBR2	0.0548877	-0.000813036
40	4	DDP TGFBR2	0.0555526	-0.000744384
40	5	DDP TGFBR2	0.0577588	0.000865436
40	6	DDP TGFBR2	0.058874	0.00138429
40	7	DDP TGFBR2	0.058453	0.000367023
40	8	DDP TGFBR2	0.0575104	-0.0011719
40	9	DDP TGFBR2	0.0575736	-0.00170502
40	10	DDP TGFBR2	0.0599405	6.55584e-05
40	11	DDP TGFBR2	0.0625414	0.00207008
40	12	DDP TGFBR2	0.0625093	0.00144168
40	13	DDP TGFBR2	0.0619122	0.000248236
40	14	DDP TGFBR2	0.0614425	-0.000817794
40	15	DDP TGFBR2	0.0613835	-0.0014731
40	16	DDP TGFBR2	0.0637358	0.00028293
40	17	DDP TGFBR2	0.0694975	0.00544823
40	18	DDP TGFBR2	0.0818516	0.0172061
40	19	DDP TGFBR2	0.0964113	0.0311694
40	20	DDP TGFBR2	0.127884	0.062046
40	21	DDP TGFBR2	0.184106	0.117671
40	22	DDP TGFBR2	0.274155	0.207124
40	23	DDP TGFBR2	0.394082	0.326455
40	24	DDP TGFBR2	0.520933	0.452709
40	25	DDP TGFBR2	0.623111	0.554291
40	26	DDP TGFBR2	0.688213	0.618797
40	27	DDP TGFBR2	0.725681	0.655669
40	28	DDP TGFBR2	0.753663	0.683055
40	29	DDP TGFBR2	0.773183	0.701978
40	30	DDP TGFBR2	0.783167	0.711365
40	31	DDP TGFBR2	0.796678	0.72428
40	32	DDP TGFBR2	0.808525	0.735531
40	33	DDP TGFBR2	0.817698	0.744108
40	34	DDP TGFBR2	0.824779	0.750592
40	35	DDP TGFBR2	0.831459	0.756676
40	36	DDP TGFBR2	0.834034	0.758655
40	37	DDP TGFBR2	0.832258	0.756283
40	38	DDP TGFBR2	0.83795	0.761378
40	39	DDP TGFBR2	0.83978	0.762612
40	40	DDP TGFBR2	0.842539	0.764774
41	1	DDP TGFBR2	0.101042	-0.000767465
41	2	DDP TGFBR2	0.101919	-0.000258157
41	3	DDP TGFBR2	0.104113	0.00156744
41	4	DDP TGFBR2	0.104488	0.00157354
41	5	DDP TGFBR2	0.103511	0.000228727
41	6	DDP TGFBR2	0.10339	-0.000260768
41	7	DDP TGFBR2	0.103373	-0.00064579
41	8	DDP TGFBR2	0.103397	-0.000990877
41	9	DDP TGFBR2	0.10522	0.000463671
41	10	DDP TGFBR2	0.103919	-0.00120564
41	11	DDP TGFBR2	0.103479	-0.00201329
41	12	DDP TGFBR2	0.10457	-0.00129114
41	13	DDP TGFBR2	0.104289	-0.00194079
41	14	DDP TGFBR2	0.105134	-0.00146394
41	15	DDP TGFBR2	0.109507	0.00254092
41	16	DDP TGFBR2	0.110772	0.00343793
41	17	DDP TGFBR2	0.115045	0.00734206
41	18	DDP TGFBR2	0.126051	0.0179794
41	19	DDP TGFBR2	0.148307	0.0398671
41	20	DDP TGFBR2	0.186959	0.0781513
41	21	DDP TGFBR2	0.245914	0.136738
41	22	DDP TGFBR2	0.347632	0.238087
41	23	DDP TGFBR2	0.496116	0.386203
41	24	DDP TGFBR2	0.650899	0.540617
41	25	DDP TGFBR2	0.775815	0.665166
41	26	DDP TGFBR2	0.853846	0.742828
41	27	DDP TGFBR2	0.902116	0.79073
41	28	DDP TGFBR2	0.934469	0.822714
41	29	DDP TGFBR2	0.965268	0.853145
41	30	DDP TGFBR2	0.988388	0.875897
41	31	DDP TGFBR2	1.00452	0.891661
41	32	DDP TGFBR2	1.01308	0.899851
41	33	DDP TGFBR2	1.0233	0.909706
41	34	DDP TGFBR2	1.03038	0.916412
41	35	DDP TGFBR2	1.03961	0.92528
41	36	DDP TGFBR2	1.04866	0.933957
41	37	DDP TGFBR2	1.0503	0.935233
41	38	DDP TGFBR2	1.05355	0.938107
41	39	DDP TGFBR2	1.05702	0.941213
41	40	DDP TGFBR2	1.06098	0.944803
42	1	DDP TGFBR2	0.16825	0.00163553
42	2	DDP TGFBR2	0.170459	0.00284448
42	3	DDP TGFBR2	0.171625	0.00301002
42	4	DDP TGFBR2	0.171493	0.00187754
42	5	DDP TGFBR2	0.171003	0.000387345
42	6	DDP TGFBR2	0.171124	-0.000491679
42	7	DDP TGFBR2	0.170041	-0.00257458
42	8	DDP TGFBR2	0.170317	-0.00329924
42	9	DDP TGFBR2	0.173818	-0.000798581
42	10	DDP TGFBR2	0.174541	-0.00107546
42	11	DDP TGFBR2	0.175322	-0.00129404
42	12	DDP TGFBR2	0.178452	0.000834946
42	13	DDP TGFBR2	0.179637	0.00102022
42	14	DDP TGFBR2	0.179643	2.59387e-05
42	15	DDP TGFBR2	0.181238	0.000621191
42	16	DDP TGFBR2	0.183374	0.00175639
42	17	DDP TGFBR2	0.189731	0.00711399
42	18	DDP TGFBR2	0.199556	0.0159382
42	19	DDP TGFBR2	0.225055	0.0404368
42	20	DDP TGFBR2	0.273978	0.0883603
42	21	DDP TGFBR2	0.349869	0.163251
42	22	DDP TGFBR2	0.472529	0.284911
42	23	DDP TGFBR2	0.648547	0.459928
42	24	DDP TGFBR2	0.834906	0.645288
42	25	DDP TGFBR2	0.977356	0.786737
42	26	DDP TGFBR2	1.06544	0.873821
42	27	DDP TGFBR2	1.11937	0.92675
42	28	DDP TGFBR2	1.15744	0.963821
42	29	DDP TGFBR2	1.18407	0.989451
42	30	DDP TGFBR2	1.20795	1.01233
42	31	DDP TGFBR2	1.2252	1.02858
42	32	DDP TGFBR2	1.23612	1.0385
42	33	DDP TGFBR2	1.24689	1.04827
42	34	DDP TGFBR2	1.25942	1.0598
42	35	DDP TGFBR2	1.2661	1.06548
42	36	DDP TGFBR2	1.2718	1.07018
42	37	DDP TGFBR2	1.27799	1.07537
42	38	DDP TGFBR2	1.28261	1.07898
42	39	DDP TGFBR2	1.28243	1.0778
42	40	DDP TGFBR2	1.28413	1.07851
43	1	A549 actin	0.0816725	0.00241696
43	2	A549 actin	0.0806056	-0.00141653
43	3	A549 actin	0.0822505	-0.00253828
43	4	A549 actin	0.0903262	0.00277078
43	5	A549 actin	0.0926916	0.00236949
43	6	A549 actin	0.0916135	-0.00147521
43	7	A549 actin	0.0933056	-0.00254978
43	8	A549 actin	0.100045	0.00142299
43	9	A549 actin	0.103753	0.00236398
43	10	A549 actin	0.120686	0.0165311
43	11	A549 actin	0.147752	0.0408297
43	12	A549 actin	0.193436	0.0837476
43	13	A549 actin	0.278152	0.165697
43	14	A549 actin	0.399367	0.284145
43	15	A549 actin	0.546097	0.428109
43	16	A549 actin	0.6855	0.564745
43	17	A549 actin	0.78589	0.662369
43	18	A549 actin	0.858546	0.732257
43	19	A549 actin	0.915897	0.786842
43	20	A549 actin	0.964747	0.832925
43	21	A549 actin	1.00459	0.870005
43	22	A549 actin	1.03403	0.896673
43	23	A549 actin	1.05412	0.913999
43	24	A549 actin	1.07761	0.934726
43	25	A549 actin	1.09761	0.951958
43	26	A549 actin	1.11682	0.9684
43	27	A549 actin	1.12729	0.976098
43	28	A549 actin	1.1385	0.984544
43	29	A549 actin	1.15164	0.994915
43	30	A549 actin	1.15612	0.996635
43	31	A549 actin	1.16467	1.00241
43	32	A549 actin	1.17348	1.00845
43	33	A549 actin	1.17484	1.00705
43	34	A549 actin	1.17297	1.00242
43	35	A549 actin	1.17119	0.997868
43	36	A549 actin	1.17828	1.00219
43	37	A549 actin	1.18024	1.00139
43	38	A549 actin	1.17769	0.996073
43	39	A549 actin	1.1823	0.997917
43	40	A549 actin	1.17573	0.988575
44	1	A549 actin	0.0899821	0.0103337
44	2	A549 actin	0.0899481	0.00773594
44	3	A549 actin	0.0854239	0.000647876
44	4	A549 actin	0.0851465	-0.00219328
44	5	A549 actin	0.0900283	0.000124745
44	6	A549 actin	0.0950732	0.00260592
44	7	A549 actin	0.0949787	-5.23444e-05
44	8	A549 actin	0.0964619	-0.00113292
44	9	A549 actin	0.107958	0.00779906
44	10	A549 actin	0.121884	0.0191612
44	11	A549 actin	0.147121	0.0418349
44	12	A549 actin	0.195517	0.0876665
44	13	A549 actin	0.274074	0.16366
44	14	A549 actin	0.397409	0.284431
44	15	A549 actin	0.547885	0.432344
44	16	A549 actin	0.686009	0.567904
44	17	A549 actin	0.782644	0.661975
44	18	A549 actin	0.855751	0.732518
44	19	A549 actin	0.91218	0.786383
44	20	A549 actin	0.968552	0.840191
44	21	A549 actin	1.00529	0.874369
44	22	A549 actin	1.031	0.897512
44	23	A549 actin	1.05916	0.923113
44	24	A549 actin	1.07689	0.938279
44	25	A549 actin	1.09197	0.950788
44	26	A549 actin	1.10992	0.966173
44	27	A549 actin	1.12477	0.978459
44	28	A549 actin	1.14026	0.99139
44	29	A549 actin	1.14829	0.996857
44	30	A549 actin	1.15518	1.00118
44	31	A549 actin	1.15228	0.99572
44	32	A549 actin	1.1598	1.00068
44	33	A549 actin	1.16943	1.00774
44	34	A549 actin	1.17578	1.01153
44	35	A549 actin	1.17513	1.00831
44	36	A549 actin	1.17281	1.00343
44	37	A549 actin	1.17366	1.00172
44	38	A549 actin	1.1758	1.00129
44	39	A549 actin	1.17851	1.00144
44	40	A549 actin	1.17708	0.997446
45	1	A549 actin	0.0693161	0.00164302
45	2	A549 actin	0.0682297	-9.86397e-05
45	3	A549 actin	0.0681423	-0.000841365
45	4	A549 actin	0.0692848	-0.000354216
45	5	A549 actin	0.0711304	0.000836111
45	6	A549 actin	0.0728396	0.00189
45	7	A549 actin	0.0709403	-0.000664651
45	8	A549 actin	0.0713944	-0.000865883
45	9	A549 actin	0.0789371	0.00602155
45	10	A549 actin	0.0925848	0.0190139
45	11	A549 actin	0.107657	0.0334303
45	12	A549 actin	0.14128	0.0663981
45	13	A549 actin	0.204213	0.128676
45	14	A549 actin	0.293759	0.217567
45	15	A549 actin	0.426966	0.350118
45	16	A549 actin	0.569667	0.492165
45	17	A549 actin	0.677266	0.599108
45	18	A549 actin	0.753569	0.674756
45	19	A549 actin	0.816519	0.73705
45	20	A549 actin	0.868206	0.788082
45	21	A549 actin	0.905287	0.824507
45	22	A549 actin	0.941473	0.860039
45	23	A549 actin	0.966871	0.884781
45	24	A549 actin	0.985687	0.902942
45	25	A549 actin	1.00264	0.919238
45	26	A549 actin	1.02008	0.936025
45	27	A549 actin	1.03264	0.947924
45	28	A549 actin	1.04414	0.958772
45	29	A549 actin	1.05107	0.965048
45	30	A549 actin	1.06186	0.975179
45	31	A549 actin	1.07243	0.985095
45	32	A549 actin	1.07845	0.990467
45	33	A549 actin	1.08419	0.995552
45	34	A549 actin	1.0825	0.993206
45	35	A549 actin	1.0789	0.988949
45	36	A549 actin	1.08676	0.996147
45	37	A549 actin	1.09566	1.0044
45	38	A549 actin	1.09291	1.00099
45	39	A549 actin	1.09265	1.00007
45	40	A549 actin	1.09373	1.0005
46	1	A549 TGFBR2	0.0364977	-0.00517133
46	2	A549 TGFBR2	0.0385838	-0.00335951
46	3	A549 TGFBR2	0.0427448	0.00052723
46	4	A549 TGFBR2	0.0430394	0.000547574
46	5	A549 TGFBR2	0.0426349	-0.000131238
46	6	A549 TGFBR2	0.0434037	0.000363297
46	7	A549 TGFBR2	0.0431017	-0.000212983
46	8	A549 TGFBR2	0.0431406	-0.000448344
46	9	A549 TGFBR2	0.0444234	0.000560215
46	10	A549 TGFBR2	0.0441472	9.77651e-06
46	11	A549 TGFBR2	0.0434874	-0.00092437
46	12	A549 TGFBR2	0.0429225	-0.0017635
46	13	A549 TGFBR2	0.0432275	-0.00173282
46	14	A549 TGFBR2	0.0461472	0.000912658
46	15	A549 TGFBR2	0.046467	0.000958173
46	16	A549 TGFBR2	0.0471174	0.00133432
46	17	A549 TGFBR2	0.0503964	0.00433909
46	18	A549 TGFBR2	0.0616261	0.0152945
46	19	A549 TGFBR2	0.0823233	0.0357174
46	20	A549 TGFBR2	0.119262	0.0723823
46	21	A549 TGFBR2	0.180129	0.132974
46	22	A549 TGFBR2	0.27728	0.229851
46	23	A549 TGFBR2	0.415632	0.367929
46	24	A549 TGFBR2	0.569524	0.521547
46	25	A549 TGFBR2	0.692284	0.644032
46	26	A549 TGFBR2	0.772033	0.723507
46	27	A549 TGFBR2	0.824016	0.775216
46	28	A549 TGFBR2	0.858364	0.809289
46	29	A549 TGFBR2	0.883684	0.834336
46	30	A549 TGFBR2	0.904481	0.854858
46	31	A549 TGFBR2	0.917452	0.867555
46	32	A549 TGFBR2	0.930028	0.879857
46	33	A549 TGFBR2	0.939187	0.888742
46	34	A549 TGFBR2	0.948791	0.898071
46	35	A549 TGFBR2	0.959026	0.908032
46	36	A549 TGFBR2	0.964069	0.9128
46	37	A549 TGFBR2	0.970628	0.919085
46	38	A549 TGFBR2	0.973507	0.92169
46	39	A549 TGFBR2	0.971861	0.91977
46	40	A549 TGFBR2	0.970056	0.91769
47	1	A549 TGFBR2	0.0345117	-0.000645493
47	2	A549 TGFBR2	0.035903	0.000564665
47	3	A549 TGFBR2	0.0386873	0.00316777
47	4	A549 TGFBR2	0.0378599	0.00215925
47	5	A549 TGFBR2	0.0358331	-4.87005e-05
47	6	A549 TGFBR2	0.0349023	-0.00116067
47	7	A549 TGFBR2	0.0339354	-0.00230867
47	8	A549 TGFBR2	0.0336659	-0.0027593
47	9	A549 TGFBR2	0.0346664	-0.00193998
47	10	A549 TGFBR2	0.0375893	0.00080182
47	11	A549 TGFBR2	0.0379074	0.000938789
47	12	A549 TGFBR2	0.0371613	1.15429e-05
47	13	A549 TGFBR2	0.0354947	-0.00183623
47	14	A549 TGFBR2	0.0356634	-0.00184861
47	15	A549 TGFBR2	0.0388307	0.00113759
47	16	A549 TGFBR2	0.0415597	0.00368541
47	17	A549 TGFBR2	0.0479487	0.00989325
47	18	A549 TGFBR2	0.0536274	0.0153908
47	19	A549 TGFBR2	0.069685	0.0312673
47	20	A549 TGFBR2	0.101932	0.0633328
47	21	A549 TGFBR2	0.156378	0.117598
47	22	A549 TGFBR2	0.247872	0.208911
47	23	A549 TGFBR2	0.372285	0.333143
47	24	A549 TGFBR2	0.518464	0.479141
47	25	A549 TGFBR2	0.644947	0.605443
47	26	A549 TGFBR2	0.724007	0.684321
47	27	A549 TGFBR2	0.766729	0.726862
47	28	A549 TGFBR2	0.801929	0.761881
47	29	A549 TGFBR2	0.825288	0.785059
47	30	A549 TGFBR2	0.845567	0.805157
47	31	A549 TGFBR2	0.857269	0.816677
47	32	A549 TGFBR2	0.868947	0.828174
47	33	A549 TGFBR2	0.880864	0.83991
47	34	A549 TGFBR2	0.888958	0.847823
47	35	A549 TGFBR2	0.894831	0.853515
47	36	A549 TGFBR2	0.895808	0.854311
47	37	A549 TGFBR2	0.903262	0.861583
47	38	A549 TGFBR2	0.910165	0.868306
47	39	A549 TGFBR2	0.910019	0.867979
47	40	A549 TGFBR2	0.90693	0.864709
48	1	A549 TGFBR2	-0.0206513	-0.00123525
48	2	A549 TGFBR2	-0.0195737	-0.000537334
48	3	A549 TGFBR2	-0.0173913	0.00126549
48	4	A549 TGFBR2	-0.0169177	0.00135945
48	5	A549 TGFBR2	-0.0170762	0.000821293
48	6	A549 TGFBR2	-0.0173884	0.00012944
48	7	A549 TGFBR2	-0.0173834	-0.000245169
48	8	A549 TGFBR2	-0.0175905	-0.000831883
48	9	A549 TGFBR2	-0.017396	-0.00101705
48	10	A549 TGFBR2	-0.0173648	-0.00136548
48	11	A549 TGFBR2	-0.016675	-0.00105528
48	12	A549 TGFBR2	-0.0179551	-0.00271498
48	13	A549 TGFBR2	-0.0175562	-0.00269574
48	14	A549 TGFBR2	-0.0131595	0.00132131
48	15	A549 TGFBR2	-0.0114397	0.00266145
48	16	A549 TGFBR2	-0.0113544	0.00236716
48	17	A549 TGFBR2	-0.00809108	0.00525083
48	18	A549 TGFBR2	0.000998983	0.0139613
48	19	A549 TGFBR2	0.0142899	0.0268726
48	20	A549 TGFBR2	0.041887	0.05409
48	21	A549 TGFBR2	0.0875788	0.0994022
48	22	A549 TGFBR2	0.164816	0.17626
48	23	A549 TGFBR2	0.28438	0.295444
48	24	A549 TGFBR2	0.423838	0.434523
48	25	A549 TGFBR2	0.551994	0.562299
48	26	A549 TGFBR2	0.636235	0.64616
48	27	A549 TGFBR2	0.684247	0.693792
48	28	A549 TGFBR2	0.718881	0.728047
48	29	A549 TGFBR2	0.743549	0.752336
48	30	A549 TGFBR2	0.757359	0.765766
48	31	A549 TGFBR2	0.771463	0.77949
48	32	A549 TGFBR2	0.787611	0.795258
48	33	A549 TGFBR2	0.793893	0.801161
48	34	A549 TGFBR2	0.800598	0.807486
48	35	A549 TGFBR2	0.80528	0.811788
48	36	A549 TGFBR2	0.809835	0.815964
48	37	A549 TGFBR2	0.81094	0.816689
48	38	A549 TGFBR2	0.812964	0.818334
48	39	A549 TGFBR2	0.819214	0.824204
48	40	A549 TGFBR2	0.824323	0.828934
49	1	DDP actin	-0.0684305	0.00118151
49	2	DDP actin	-0.0668262	0.00116532
49	3	DDP actin	-0.0658785	0.000492567
49	4	DDP actin	-0.0641122	0.000638333
49	5	DDP actin	-0.0636695	-0.000539362
49	6	DDP actin	-0.0631107	-0.0016011
49	7	DDP actin	-0.060085	-0.000195888
49	8	DDP actin	-0.0570632	0.00120545
49	9	DDP actin	-0.0525669	0.00408135
49	10	DDP actin	-0.0431324	0.0118953
49	11	DDP actin	-0.0253552	0.0280521
49	12	DDP actin	0.00273656	0.0545234
49	13	DDP actin	0.0518168	0.101983
49	14	DDP actin	0.123137	0.171683
49	15	DDP actin	0.210085	0.257011
49	16	DDP actin	0.299145	0.34445
49	17	DDP actin	0.369248	0.412933
49	18	DDP actin	0.412233	0.454297
49	19	DDP actin	0.435415	0.475858
49	20	DDP actin	0.448584	0.487407
49	21	DDP actin	0.461499	0.498702
49	22	DDP actin	0.471687	0.50727
49	23	DDP actin	0.477395	0.511357
49	24	DDP actin	0.484636	0.516977
49	25	DDP actin	0.487426	0.518147
49	26	DDP actin	0.49068	0.51978
49	27	DDP actin	0.493677	0.521157
49	28	DDP actin	0.495676	0.521536
49	29	DDP actin	0.498971	0.52321
49	30	DDP actin	0.50014	0.522759
49	31	DDP actin	0.500208	0.521206
49	32	DDP actin	0.504195	0.523573
49	33	DDP actin	0.505395	0.523152
49	34	DDP actin	0.506315	0.522451
49	35	DDP actin	0.506624	0.521141
49	36	DDP actin	0.507156	0.520051
49	37	DDP actin	0.506741	0.518016
49	38	DDP actin	0.505393	0.515047
49	39	DDP actin	0.505654	0.513688
49	40	DDP actin	0.505541	0.511955
50	1	DDP actin	-0.0451504	-0.00105331
50	2	DDP actin	-0.0438749	-0.00128341
50	3	DDP actin	-0.0412559	-0.000170035
50	4	DDP actin	-0.0389039	0.000676461
50	5	DDP actin	-0.0379517	0.000123071
[truncated: 1,875 more rows]

## Sheet: Results
Block Type	Fast 96-Well Block (0.1mL)
Calibration Background is expired	Yes
Calibration Background performed on	2012-06-07 15:50:38 PM CST
Calibration FAM is expired	Yes
Calibration FAM performed on	2012-06-07 16:58:00 PM CST
Calibration NED is expired	Yes
Calibration NED performed on	2012-06-07 16:22:12 PM CST
Calibration ROI is expired	Yes
Calibration ROI performed on	2012-06-07 15:38:36 PM CST
Calibration ROX is expired	Yes
Calibration ROX performed on	2012-06-07 16:45:28 PM CST
Calibration SYBR is expired	Yes
Calibration SYBR performed on	2012-06-07 16:33:01 PM CST
Calibration TAMRA is expired	Yes
Calibration TAMRA performed on	2012-06-07 17:08:15 PM CST
Calibration Uniformity is expired	Yes
Calibration Uniformity performed on	2012-06-07 16:00:13 PM CST
Calibration VIC is expired	Yes
Calibration VIC performed on	2012-06-07 16:12:21 PM CST
Chemistry	SYBR_GREEN
Experiment Barcode
Experiment Comments
Experiment File Name	I:\New Folder\2013-05-01 jzy TGFBR2.eds
Experiment Name	2013-05-01 jzy
Experiment Run End Time	2013-05-02 11:06:22 AM CST
Experiment Type	Comparative Cт (ΔΔCт)
Experiment User Name
Instrument Name	278880748
Instrument Serial Number	278880748
Instrument Type	ViiA 7
Passive Reference	ROX
Quantification Cycle Method	Ct
Signal Smoothing On	false
Stage/ Cycle where Analysis is performed	Stage 2, Step 2
Well	Well Position	Omit	Sample Name	Target Name	Task	Reporter	Quencher	RQ	RQ Min	RQ Max	CT	Ct Mean	Ct SD	Quantity	Delta Ct Mean	Delta Ct SD	Delta Delta Ct	Automatic Ct Threshold	Ct Threshold	Automatic Baseline	Baseline Start	Baseline End	Efficiency	Comments	Tm1	Tm2	Tm3	Custom1	Custom2	Custom3	Custom4	Custom5	Custom6
1	A1	FALSE	DDP B	DDP actin	UNKNOWN	SYBR	None				11.837	11.6575	0.156001					TRUE	0.0601146	TRUE	3	8	1		88.2204
2	A2	FALSE	DDP B	DDP actin	UNKNOWN	SYBR	None				11.583	11.6575	0.156001					TRUE	0.0601146	TRUE	3	8	1		88.2204
3	A3	FALSE	DDP B	DDP actin	UNKNOWN	SYBR	None				11.552	11.6575	0.156001					TRUE	0.0601146	TRUE	3	8	1		88.2204
4	A4	FALSE	DDP B	DDP TGFBR2	UNKNOWN	SYBR	None				19.118	19.0576	0.0983709					TRUE	0.0769916	TRUE	3	15	1		84.7099
5	A5	FALSE	DDP B	DDP TGFBR2	UNKNOWN	SYBR	None				19.111	19.0576	0.0983709					TRUE	0.0769916	TRUE	3	15	1		84.7099
6	A6	FALSE	DDP B	DDP TGFBR2	UNKNOWN	SYBR	None				18.944	19.0576	0.0983709					TRUE	0.0769916	TRUE	3	14	1		84.8074
7	A7	FALSE	A549 B	A549 actin	UNKNOWN	SYBR	None				11.675	11.7569	0.111448					TRUE	0.0857026	TRUE	3	7	1		88.3179
8	A8	FALSE	A549 B	A549 actin	UNKNOWN	SYBR	None				11.884	11.7569	0.111448					TRUE	0.0857026	TRUE	3	8	1		89.098
9	A9	FALSE	A549 B	A549 actin	UNKNOWN	SYBR	None				11.712	11.7569	0.111448					TRUE	0.0857026	TRUE	3	8	1		88.1229
10	A10	FALSE	A549 B	A549 TGFBR2	UNKNOWN	SYBR	None	1.24106	1.01279	1.52078	20.846	20.9428	0.145064		9.18588	0.182933	-0.311571	TRUE	0.0811522	TRUE	3	17	1		84.4174
11	A11	FALSE	A549 B	A549 TGFBR2	UNKNOWN	SYBR	None	1.24106	1.01279	1.52078	20.872	20.9428	0.145064		9.18588	0.182933	-0.311571	TRUE	0.0811522	TRUE	3	17	1		84.3199
12	A12	FALSE	A549 B	A549 TGFBR2	UNKNOWN	SYBR	None	1.24106	1.01279	1.52078	21.11	20.9428	0.145064		9.18588	0.182933	-0.311571	TRUE	0.0811522	TRUE	3	17	1		84.4174
13	B1	FALSE	DDP NC	DDP actin	UNKNOWN	SYBR	None				12.188	12.0194	0.156265					TRUE	0.0601146	TRUE	3	9	1		88.2204
14	B2	FALSE	DDP NC	DDP actin	UNKNOWN	SYBR	None				11.991	12.0194	0.156265					TRUE	0.0601146	TRUE	3	9	1		88.2204
15	B3	FALSE	DDP NC	DDP actin	UNKNOWN	SYBR	None				11.879	12.0194	0.156265					TRUE	0.0601146	TRUE	3	8	1		88.2204
16	B4	FALSE	DDP NC	DDP TGFBR2	UNKNOWN	SYBR	None				18.568	18.64	0.103926					TRUE	0.0769916	TRUE	3	14	1		84.7099
17	B5	FALSE	DDP NC	DDP TGFBR2	UNKNOWN	SYBR	None				18.759	18.64	0.103926					TRUE	0.0769916	TRUE	3	15	1		84.7099
18	B6	FALSE	DDP NC	DDP TGFBR2	UNKNOWN	SYBR	None				18.593	18.64	0.103926					TRUE	0.0769916	TRUE	3	14	1		84.7099
19	B7	FALSE	A549 NC	A549 actin	UNKNOWN	SYBR	None				11.553	11.6025	0.0609768					TRUE	0.0857026	TRUE	3	8	1		88.1229
20	B8	FALSE	A549 NC	A549 actin	UNKNOWN	SYBR	None				11.671	11.6025	0.0609768					TRUE	0.0857026	TRUE	3	8	1		88.1229
21	B9	FALSE	A549 NC	A549 actin	UNKNOWN	SYBR	None				11.584	11.6025	0.0609768					TRUE	0.0857026	TRUE	3	7	1		88.0254
22	B10	FALSE	A549 NC	A549 TGFBR2	UNKNOWN	SYBR	None	1	0.844486	1.18415	21.008	21.1	0.13937		9.49745	0.152126	0	TRUE	0.0811522	TRUE	3	17	1		84.4174
23	B11	FALSE	A549 NC	A549 TGFBR2	UNKNOWN	SYBR	None	1	0.844486	1.18415	21.031	21.1	0.13937		9.49745	0.152126	0	TRUE	0.0811522	TRUE	3	17	1		84.3199
24	B12	FALSE	A549 NC	A549 TGFBR2	UNKNOWN	SYBR	None	1	0.844486	1.18415	21.26	21.1	0.13937		9.49745	0.152126	0	TRUE	0.0811522	TRUE	3	17	1		84.4174
25	C1	FALSE	DDP 17	DDP actin	UNKNOWN	SYBR	None				11.492	11.2129	0.320466					TRUE	0.0601146	TRUE	3	8	1		88.3179
26	C2	FALSE	DDP 17	DDP actin	UNKNOWN	SYBR	None				11.284	11.2129	0.320466					TRUE	0.0601146	TRUE	3	8	1		88.2204
27	C3	FALSE	DDP 17	DDP actin	UNKNOWN	SYBR	None				10.863	11.2129	0.320466					TRUE	0.0601146	TRUE	3	7	1		88.2204
28	C4	FALSE	DDP 17	DDP TGFBR2	UNKNOWN	SYBR	None				21.399	21.1629	0.227486					TRUE	0.0769916	TRUE	3	18	1		85.49
29	C5	FALSE	DDP 17	DDP TGFBR2	UNKNOWN	SYBR	None				21.146	21.1629	0.227486					TRUE	0.0769916	TRUE	3	17	1		84.6124
30	C6	FALSE	DDP 17	DDP TGFBR2	UNKNOWN	SYBR	None				20.945	21.1629	0.227486					TRUE	0.0769916	TRUE	3	17	1		84.6124
31	C7	FALSE	A549 17	A549 actin	UNKNOWN	SYBR	None				11.462	11.5392	0.0744907					TRUE	0.0857026	TRUE	3	8	1		88.2204
32	C8	FALSE	A549 17	A549 actin	UNKNOWN	SYBR	None				11.544	11.5392	0.0744907					TRUE	0.0857026	TRUE	3	8	1		88.1229
33	C9	FALSE	A549 17	A549 actin	UNKNOWN	SYBR	None				11.611	11.5392	0.0744907					TRUE	0.0857026	TRUE	3	8	1		88.1229
34	C10	FALSE	A549 17	A549 TGFBR2	UNKNOWN	SYBR	None	1.40021	0.993444	1.97352	20.247	20.551	0.299764		9.01181	0.308881	-0.485641	TRUE	0.0811522	TRUE	3	16	1		84.4174
35	C11	FALSE	A549 17	A549 TGFBR2	UNKNOWN	SYBR	None	1.40021	0.993444	1.97352	20.56	20.551	0.299764		9.01181	0.308881	-0.485641	TRUE	0.0811522	TRUE	3	17	1		84.4174
36	C12	FALSE	A549 17	A549 TGFBR2	UNKNOWN	SYBR	None	1.40021	0.993444	1.97352	20.846	20.551	0.299764		9.01181	0.308881	-0.485641	TRUE	0.0811522	TRUE	3	17	1		84.5149
37	D1	FALSE	DDP 20A	DDP actin	UNKNOWN	SYBR	None				11.782	11.4983	0.277575					TRUE	0.0601146	TRUE	3	8	1		88.3179
38	D2	FALSE	DDP 20A	DDP actin	UNKNOWN	SYBR	None				11.486	11.4983	0.277575					TRUE	0.0601146	TRUE	3	8	1		88.3179
39	D3	FALSE	DDP 20A	DDP actin	UNKNOWN	SYBR	None				11.227	11.4983	0.277575					TRUE	0.0601146	TRUE	3	8	1		88.2204
40	D4	FALSE	DDP 20A	DDP TGFBR2	UNKNOWN	SYBR	None				20.291	20.0454	0.230874					TRUE	0.0769916	TRUE	3	16	1		84.6124
41	D5	FALSE	DDP 20A	DDP TGFBR2	UNKNOWN	SYBR	None				20.012	20.0454	0.230874					TRUE	0.0769916	TRUE	3	16	1		84.6124
42	D6	FALSE	DDP 20A	DDP TGFBR2	UNKNOWN	SYBR	None				19.833	20.0454	0.230874					TRUE	0.0769916	TRUE	3	16	1		84.6124
43	D7	FALSE	A549 20A	A549 actin	UNKNOWN	SYBR	None				11.949	12.0933	0.225655					TRUE	0.0857026	TRUE	3	8	1		88.0254
44	D8	FALSE	A549 20A	A549 actin	UNKNOWN	SYBR	None				11.978	12.0933	0.225655					TRUE	0.0857026	TRUE	3	8	1		88.0254
45	D9	FALSE	A549 20A	A549 actin	UNKNOWN	SYBR	None				12.353	12.0933	0.225655					TRUE	0.0857026	TRUE	3	8	1		88.0254
46	D10	FALSE	A549 20A	A549 TGFBR2	UNKNOWN	SYBR	None	2.26424	1.56401	3.27797	20.185	20.4117	0.244871		8.31843	0.332989	-1.17903	TRUE	0.0811522	TRUE	3	16	1		84.5149
47	D11	FALSE	A549 20A	A549 TGFBR2	UNKNOWN	SYBR	None	2.26424	1.56401	3.27797	20.379	20.4117	0.244871		8.31843	0.332989	-1.17903	TRUE	0.0811522	TRUE	3	16	1		84.6124
48	D12	FALSE	A549 20A	A549 TGFBR2	UNKNOWN	SYBR	None	2.26424	1.56401	3.27797	20.671	20.4117	0.244871		8.31843	0.332989	-1.17903	TRUE	0.0811522	TRUE	3	16	1		84.6124
49	E1	FALSE	DDP 20B	DDP actin	UNKNOWN	SYBR	None				12.09	11.8547	0.206455					TRUE	0.0601146	TRUE	3	8	1		88.2204
50	E2	FALSE	DDP 20B	DDP actin	UNKNOWN	SYBR	None				11.771	11.8547	0.206455					TRUE	0.0601146	TRUE	3	8	1		88.2204
51	E3	FALSE	DDP 20B	DDP actin	UNKNOWN	SYBR	None				11.703	11.8547	0.206455					TRUE	0.0601146	TRUE	3	8	1		88.2204
52	E4	FALSE	DDP 20B	DDP TGFBR2	UNKNOWN	SYBR	None				20.854	20.5557	0.25837					TRUE	0.0769916	TRUE	3	17	1		84.6124
53	E5	FALSE	DDP 20B	DDP TGFBR2	UNKNOWN	SYBR	None				20.398	20.5557	0.25837					TRUE	0.0769916	TRUE	3	17	1		84.6124
54	E6	FALSE	DDP 20B	DDP TGFBR2	UNKNOWN	SYBR	None				20.416	20.5557	0.25837					TRUE	0.0769916	TRUE	3	16	1		84.5149
55	E7	FALSE	A549 20B	A549 actin	UNKNOWN	SYBR	None				12.742	12.8765	0.14558					TRUE	0.0857026	TRUE	3	9	1		88.0254
56	E8	FALSE	A549 20B	A549 actin	UNKNOWN	SYBR	None				13.031	12.8765	0.14558					TRUE	0.0857026	TRUE	3	9	1		87.8303
57	E9	FALSE	A549 20B	A549 actin	UNKNOWN	SYBR	None				12.856	12.8765	0.14558					TRUE	0.0857026	TRUE	3	9	1		87.9278
58	E10	FALSE	A549 20B	A549 TGFBR2	UNKNOWN	SYBR	None	2.4437	1.92695	3.09903	20.945	21.0849	0.156607		8.20839	0.213821	-1.28907	TRUE	0.0811522	TRUE	3	17	1		84.5149
59	E11	FALSE	A549 20B	A549 TGFBR2	UNKNOWN	SYBR	None	2.4437	1.92695	3.09903	21.056	21.0849	0.156607		8.20839	0.213821	-1.28907	TRUE	0.0811522	TRUE	3	17	1		84.6124
60	E12	FALSE	A549 20B	A549 TGFBR2	UNKNOWN	SYBR	None	2.4437	1.92695	3.09903	21.254	21.0849	0.156607		8.20839	0.213821	-1.28907	TRUE	0.0811522	TRUE	3	17	1		84.6124
Analysis Type	Singleplex
Endogenous Control	A549 actin
RQ Min/Max Confidence Level	95.0
Reference Sample	A549 NC

## Sheet: Sheet1
	Sample Name	Target Name	CT	Ct Mean
	A549 B	A549 actin	11.675	11.7569			A549 B	A549 TGFBR2	20.846	20.9428
	A549 B	A549 actin	11.884	11.7569			A549 B	A549 TGFBR2	20.872	20.9428
	A549 B	A549 actin	11.712	11.7569			A549 B	A549 TGFBR2	21.11	20.9428
	A549 NC	A549 actin	11.553	11.6025			A549 NC	A549 TGFBR2	21.008	21.1
	A549 NC	A549 actin	11.671	11.6025			A549 NC	A549 TGFBR2	21.031	21.1
	A549 NC	A549 actin	11.584	11.6025			A549 NC	A549 TGFBR2	21.26	21.1
	A549 17	A549 actin	11.462	11.5392			A549 17	A549 TGFBR2	20.247	20.551
	A549 17	A549 actin	11.544	11.5392			A549 17	A549 TGFBR2	20.56	20.551
	A549 17	A549 actin	11.611	11.5392			A549 17	A549 TGFBR2	20.846	20.551
	A549 20A	A549 actin	11.949	12.0933			A549 20A	A549 TGFBR2	20.185	20.4117
	A549 20A	A549 actin	11.978	12.0933			A549 20A	A549 TGFBR2	20.379	20.4117
	A549 20A	A549 actin	12.353	12.0933			A549 20A	A549 TGFBR2	20.671	20.4117
	A549 20B	A549 actin	12.742	12.8765			A549 20B	A549 TGFBR2	20.945	21.0849
	A549 20B	A549 actin	13.031	12.8765			A549 20B	A549 TGFBR2	21.056	21.0849
	A549 20B	A549 actin	12.856	12.8765			A549 20B	A549 TGFBR2	21.254	21.0849
	A549 B	A549 TGFBR2	20.846
	A549 B	A549 TGFBR2	20.872
	A549 B	A549 TGFBR2	21.11
	A549 NC	A549 actin	11.553
	A549 NC	A549 actin	11.671
	A549 NC	A549 actin	11.584
	A549 NC	A549 TGFBR2	21.008	9.455	0	1	1	0
	A549 NC	A549 TGFBR2	21.031	9.36	0	1
	A549 NC	A549 TGFBR2	21.26	9.676	0	1
	A549 17	A549 actin	11.462
	A549 17	A549 actin	11.544
	A549 17	A549 actin	11.611
	A549 17	A549 TGFBR2	20.247	8.785	-0.669999	1.59107	1.40596	0.166274
	A549 17	A549 TGFBR2	20.56	9.016	-0.344001	1.26927
	A549 17	A549 TGFBR2	20.846	9.235	-0.441	1.35754
	A549 20A	A549 actin	11.949
	A549 20A	A549 actin	11.978
	A549 20A	A549 actin	12.353
	A549 20A	A549 TGFBR2	20.185	8.236	-1.219	2.32785	2.27837	0.312618
	A549 20A	A549 TGFBR2	20.379	8.401	-0.959001	1.94396
	A549 20A	A549 TGFBR2	20.671	8.318	-1.358	2.5633
	A549 20B	A549 actin	12.742
	A549 20B	A549 actin	13.031
	A549 20B	A549 actin	12.856
	A549 20B	A549 TGFBR2	20.945	8.203	-1.252	2.38171	2.44317	0.0722506
	A549 20B	A549 TGFBR2	21.056	8.025	-1.335	2.52276
	A549 20B	A549 TGFBR2	21.254	8.398	-1.278	2.42503
	A549 NC	1	0
	A549 17	1.40596	0.166274
	A549 20A	2.27837	0.312618
	A549 20B	2.44317	0.0722506
DDP B	DDP actin	11.837
DDP B	DDP actin	11.583
DDP B	DDP actin	11.552
DDP B	DDP TGFBR2	19.118
DDP B	DDP TGFBR2	19.111
DDP B	DDP TGFBR2	18.944
	DDP NC	DDP actin	12.188
	DDP NC	DDP actin	11.991
	DDP NC	DDP actin	11.879
	DDP NC	DDP TGFBR2	18.568	6.38	0	1	1	0
	DDP NC	DDP TGFBR2	18.759	6.768	0	1
	DDP NC	DDP TGFBR2	18.593	6.714	0	1
	DDP 17	DDP actin	11.492
	DDP 17	DDP actin	11.284
	DDP 17	DDP actin	10.863
	DDP 17	DDP TGFBR2	21.399	9.907	3.527	0.0867496	0.100241	0.015463
	DDP 17	DDP TGFBR2	21.146	9.862	3.094	0.117115
	DDP 17	DDP TGFBR2	20.945	10.082	3.368	0.0968571
	DDP 20A	DDP actin	11.782
	DDP 20A	DDP actin	11.486
	DDP 20A	DDP actin	11.227
	DDP 20A	DDP TGFBR2	20.291	8.509	2.129	0.228616	0.264569	0.0337845
	DDP 20A	DDP TGFBR2	20.012	8.526	1.758	0.295658
	DDP 20A	DDP TGFBR2	19.833	8.606	1.892	0.269433
	DDP 20B	DDP actin	12.09
	DDP 20B	DDP actin	11.771
	DDP 20B	DDP actin	11.703
	DDP 20B	DDP TGFBR2	20.854	8.764	2.384	0.191578	0.239139	0.043117
	DDP 20B	DDP TGFBR2	20.398	8.627	1.859	0.275667
	DDP 20B	DDP TGFBR2	20.416	8.713	1.999	0.250173
	DDP NC	1	0
	DDP 17	0.100241	0.015463
	DDP20A	0.264569	0.0337845
	DDP 20B	0.239139	0.043117
	A549 B	A549 actin	11.675
	A549 B	A549 actin	11.884
	A549 B	A549 actin	11.712
	A549 B	A549 TGFBR2	20.846	9.171	0	1	1	0
	A549 B	A549 TGFBR2	20.872	8.988	0	1
	A549 B	A549 TGFBR2	21.11	9.398	0	1
	DDP B	DDP actin	11.837
	DDP B	DDP actin	11.583
	DDP B	DDP actin	11.552
	DDP B	DDP TGFBR2	19.118	7.281	-1.89	3.70635	3.49137	0.659615
	DDP B	DDP TGFBR2	19.111	7.528	-1.46	2.75108
	DDP B	DDP TGFBR2	18.944	7.392	-2.006	4.01667
